# Supplementary material for: Association between gut microbiota and peptic ulcer disease, particularly gastric ulcer and duodenal ulcer: a two-sample Mendelian randomization study
Source: Front Microbiol. 2024 Jan 12;14:1277300. doi: 10.3389/fmicb.2023.1277300 (PMC10808813; doi:10.3389/fmicb.2023.1277300)
Supplement: Supplementary file 1 [file Table_1.XLSX]

## Sheet: Sheet1
The estimates of two-sample MR of gut microbiome and GU risk
Classification	bacteria	method	nsnp	bate	standard error	pval
Class	class.Actinobacteria.id.419	MR Egger	17	0.0989398	0.238078	0.683603
		Weighted median	17	0.060214	0.10898	0.58059
		Inverse variance weighted	17	0.111735	0.078526	0.154764
		Simple mode	17	0.0850445	0.185531	0.652841
		Weighted mode	17	0.056685	0.144573	0.700169
	class.Alphaproteobacteria..id.2379	MR Egger	9	-0.13895	0.340361	0.695294
		Weighted median	9	-0.188871	0.112003	0.0917366
		Inverse variance weighted	9	-0.147986	0.0889331	0.0961087
		Simple mode	9	-0.2043	0.160329	0.23834
		Weighted mode	9	-0.201586	0.158942	0.240353
	class.Bacilli.id.1673	MR Egger	22	0.105306	0.215744	0.630784
		Weighted median	22	-0.0257111	0.110807	0.816512
		Inverse variance weighted	22	0.00400173	0.0806707	0.960437
		Simple mode	22	-0.111993	0.209195	0.598032
		Weighted mode	22	-0.0781515	0.189833	0.684742
	class.Bacteroidia.id.912	MR Egger	14	0.232327	0.277046	0.418092
		Weighted median	14	-0.0641951	0.15269	0.674173
		Inverse variance weighted	14	-0.129635	0.114576	0.257872
		Simple mode	14	-0.380972	0.254548	0.158361
		Weighted mode	14	-0.131301	0.219646	0.560253
	class.Betaproteobacteria.id.2867	MR Egger	13	0.213964	0.311519	0.506405
		Weighted median	13	-0.0201954	0.132864	0.879187
		Inverse variance weighted	13	-0.0283811	0.0987165	0.773729
		Simple mode	13	0.0345651	0.23616	0.886065
		Weighted mode	13	0.0725862	0.216962	0.743734
	class.Clostridia.id.1859	MR Egger	15	0.32354	0.451279	0.486093
		Weighted median	15	0.0267505	0.136225	0.84432
		Inverse variance weighted	15	0.0622664	0.10949	0.569563
		Simple mode	15	0.0323284	0.244902	0.896858
		Weighted mode	15	0.0323284	0.216785	0.883581
	class.Coriobacteriia.id.809	MR Egger	17	-0.0765584	0.211306	0.722173
		Weighted median	17	0.0614456	0.117694	0.601616
		Inverse variance weighted	17	0.0479443	0.0840151	0.568228
		Simple mode	17	0.0796208	0.180566	0.665148
		Weighted mode	17	0.0554293	0.158836	0.731661
	class.Deltaproteobacteria.id.3087	MR Egger	13	0.00739606	0.579441	0.990045
		Weighted median	13	0.15323	0.145398	0.291946
		Inverse variance weighted	13	0.176515	0.118922	0.13773
		Simple mode	13	0.142271	0.277786	0.617832
		Weighted mode	13	0.103572	0.249594	0.685491
	class.Erysipelotrichia.id.2147	MR Egger	13	0.474983	0.465196	0.329167
		Weighted median	13	0.0188559	0.155264	0.90334
		Inverse variance weighted	13	-0.0100469	0.107579	0.925593
		Simple mode	13	0.0264959	0.236034	0.912477
		Weighted mode	13	0.0120189	0.246087	0.96185
10	class.Gammaproteobacteria.id.3303	MR Egger	9	-0.131874	0.420905	0.763173
		Weighted median	9	-0.0534001	0.164688	0.745749
		Inverse variance weighted	9	-0.178219	0.123641	0.149465
		Simple mode	9	-0.0302726	0.229689	0.898399
		Weighted mode	9	-0.0196071	0.200445	0.924483
	class.Lentisphaeria.id.2250	MR Egger	10	-0.0501496	0.23489	0.836275
		Weighted median	10	0.0610439	0.0794219	0.442129
		Inverse variance weighted	10	0.0831218	0.0621167	0.180846
		Simple mode	10	0.0252475	0.13651	0.857369
		Weighted mode	10	0.0375295	0.135007	0.787307
	class.Melainabacteria.id.1589	MR Egger	13	-0.0484614	0.257982	0.854416
		Weighted median	13	0.102345	0.0881953	0.24587
		Inverse variance weighted	13	0.0444128	0.0777074	0.567634
		Simple mode	13	0.169651	0.166064	0.327126
		Weighted mode	13	0.169651	0.149187	0.277665
	class.Methanobacteria.id.119	MR Egger	11	0.12093	0.230719	0.612841
		Weighted median	11	0.054771	0.0788911	0.487519
		Inverse variance weighted	11	-0.0236923	0.0602214	0.694009
		Simple mode	11	0.127341	0.135483	0.369417
		Weighted mode	11	0.124922	0.143526	0.404503
	class.Mollicutes.id.3920	MR Egger	12	0.120308	0.290606	0.687621
		Weighted median	12	-0.0913356	0.112351	0.416249
		Inverse variance weighted	12	-0.0726385	0.0852055	0.393931
		Simple mode	12	-0.178142	0.185374	0.357207
		Weighted mode	12	-0.198335	0.184574	0.305578
	class.Negativicutes.id.2164	MR Egger	13	-0.476629	0.363999	0.217081
		Weighted median	13	0.100671	0.139918	0.471833
		Inverse variance weighted	13	0.0536967	0.103649	0.604413
		Simple mode	13	0.0991376	0.237143	0.683294
		Weighted mode	13	0.106644	0.236886	0.660598
	class.Verrucomicrobiae.id.4029	MR Egger	12	-0.142613	0.362951	0.702619
		Weighted median	12	-0.0508709	0.125391	0.684964
		Inverse variance weighted	12	-0.00691569	0.100158	0.944951
		Simple mode	12	-0.0448102	0.196209	0.823541
		Weighted mode	12	-0.0448102	0.162333	0.787635
family	family.Acidaminococcaceae.id.2166	MR Egger	8	0.189452	0.282547	0.52748
		Weighted median	8	0.221018	0.125923	0.0792271
		Inverse variance weighted	8	0.17391	0.0990469	0.0791162
		Simple mode	8	0.285444	0.185097	0.166945
		Weighted mode	8	0.280267	0.182184	0.167845
	family.Actinomycetaceae.id.421	MR Egger	4	-0.159169	0.246242	0.584296
		Weighted median	4	-0.0517952	0.135915	0.703141
		Inverse variance weighted	4	-0.0593649	0.11307	0.599565
		Simple mode	4	0.00418799	0.180585	0.982954
		Weighted mode	4	-0.0486998	0.138068	0.747623
	family.Alcaligenaceae.id.2875	MR Egger	16	-0.200902	0.390492	0.614939
		Weighted median	16	-0.0997087	0.123031	0.41769
		Inverse variance weighted	16	-0.0987242	0.0923863	0.285249
		Simple mode	16	-0.237402	0.230343	0.31904
		Weighted mode	16	-0.0795501	0.216307	0.718186
20	family.Bacteroidaceae.id.917	MR Egger	11	-0.427904	0.590321	0.486951
		Weighted median	11	-0.0638586	0.14151	0.651799
		Inverse variance weighted	11	-0.0719077	0.109628	0.511874
		Simple mode	11	-0.0414271	0.219964	0.85438
		Weighted mode	11	-0.038841	0.195876	0.846789
	family.BacteroidalesS24.7group.id.11173	MR Egger	10	-0.167178	0.378275	0.670229
		Weighted median	10	-0.0675381	0.105802	0.523251
		Inverse variance weighted	10	-0.0624123	0.0842517	0.458824
		Simple mode	10	-0.0973598	0.189212	0.619261
		Weighted mode	10	-0.0580554	0.170536	0.741344
	family.Bifidobacteriaceae.id.433	MR Egger	17	-0.17281	0.279831	0.546132
		Weighted median	17	0.0430677	0.112767	0.702522
		Inverse variance weighted	17	0.065696	0.0761619	0.388367
		Simple mode	17	0.10638	0.171468	0.543723
		Weighted mode	17	0.0696762	0.132247	0.605516
	family.Christensenellaceae.id.1866	MR Egger	11	0.184755	0.171788	0.310145
		Weighted median	11	-0.0445016	0.127106	0.726253
		Inverse variance weighted	11	-0.0393507	0.0943326	0.67657
		Simple mode	11	-0.206758	0.207956	0.343555
		Weighted mode	11	-0.0163956	0.152225	0.916359
	family.Clostridiaceae1.id.1869	MR Egger	11	0.0691413	0.299184	0.822405
		Weighted median	11	0.234005	0.141013	0.0970221
		Inverse variance weighted	11	0.241288	0.0993361	0.0151405
		Simple mode	11	0.444345	0.247234	0.102508
		Weighted mode	11	0.252257	0.192808	0.220032
	family.ClostridialesvadinBB60group.id.11286	MR Egger	17	0.18696	0.20504	0.376284
		Weighted median	17	0.0985061	0.0990431	0.319942
		Inverse variance weighted	17	0.11237	0.0708358	0.112661
		Simple mode	17	0.163203	0.161526	0.32735
		Weighted mode	17	0.0889869	0.140371	0.53508
	family.Coriobacteriaceae.id.811	MR Egger	17	-0.0765584	0.211306	0.722173
		Weighted median	17	0.0614456	0.118429	0.603874
		Inverse variance weighted	17	0.0479443	0.0840151	0.568228
		Simple mode	17	0.0796208	0.179515	0.663319
		Weighted mode	17	0.0554293	0.163871	0.739573
	family.Defluviitaleaceae.id.1924	MR Egger	12	-0.122385	0.385391	0.75735
		Weighted median	12	-0.12206	0.115502	0.290611
		Inverse variance weighted	12	-0.00930084	0.103932	0.928693
		Simple mode	12	-0.150728	0.183775	0.429532
		Weighted mode	12	-0.138594	0.16139	0.408802
	family.Desulfovibrionaceae.id.3169	MR Egger	12	-0.122385	0.385391	0.75735
		Weighted median	12	-0.12206	0.115502	0.290611
		Inverse variance weighted	12	-0.00930084	0.103932	0.928693
		Simple mode	12	-0.150728	0.183775	0.429532
		Weighted mode	12	-0.138594	0.16139	0.408802
	family.Enterobacteriaceae.id.3469	MR Egger	11	-0.103126	0.478581	0.834196
		Weighted median	11	0.0949904	0.142261	0.504314
		Inverse variance weighted	11	0.109418	0.104402	0.294616
		Simple mode	11	0.329294	0.254389	0.2246
		Weighted mode	11	0.0055785	0.225485	0.980749
30	family.Erysipelotrichaceae.id.2149	MR Egger	13	0.474983	0.465196	0.329167
		Weighted median	13	0.0188559	0.148681	0.899082
		Inverse variance weighted	13	-0.0100469	0.107579	0.925593
		Simple mode	13	0.0264959	0.267957	0.922865
		Weighted mode	13	0.0120189	0.238748	0.960679
	family.FamilyXI.id.1936	MR Egger	10	0.428993	0.271488	0.152727
		Weighted median	10	0.0174389	0.0671852	0.7952
		Inverse variance weighted	10	0.0183029	0.0577696	0.751376
		Simple mode	10	0.026166	0.101513	0.80239
		Weighted mode	10	0.0303023	0.102503	0.774225
	family.FamilyXIII.id.1957	MR Egger	10	0.234878	0.501946	0.652315
		Weighted median	10	-0.0222984	0.141153	0.874478
		Inverse variance weighted	10	-0.0281075	0.117471	0.810894
		Simple mode	10	0.0729749	0.219972	0.747676
		Weighted mode	10	0.0772242	0.201092	0.709876
	family.Lachnospiraceae.id.1987	MR Egger	17	-0.406832	0.338492	0.248036
		Weighted median	17	0.0106917	0.12766	0.933254
		Inverse variance weighted	17	0.00785941	0.0950839	0.934124
		Simple mode	17	-0.0163098	0.242494	0.947209
		Weighted mode	17	-0.0083848	0.247014	0.973341
	family.Lactobacillaceae.id.1836	MR Egger	11	-0.346672	0.174553	0.0782921
		Weighted median	11	0.0163108	0.0937588	0.861892
		Inverse variance weighted	11	0.000722886	0.0653223	0.99117
		Simple mode	11	0.137822	0.148137	0.374094
		Weighted mode	11	0.0976206	0.174335	0.58783
	family.Oxalobacteraceae.id.2966	MR Egger	15	0.375013	0.197378	0.0798455
		Weighted median	15	0.091149	0.0725479	0.208972
		Inverse variance weighted	15	0.0514086	0.0521759	0.32448
		Simple mode	15	0.139971	0.141533	0.339467
		Weighted mode	15	0.157241	0.125897	0.232157
	family.Methanobacteriaceae.id.121	MR Egger	11	0.12093	0.230719	0.612841
		Weighted median	11	0.054771	0.0777101	0.480928
		Inverse variance weighted	11	-0.0236923	0.0602214	0.694009
		Simple mode	11	0.127341	0.14548	0.401939
		Weighted mode	11	0.124922	0.139586	0.391849
	family.Pasteurellaceae.id.3689	MR Egger	18	-0.286666	0.179152	0.129127
		Weighted median	18	-0.160184	0.0878122	0.0681264
		Inverse variance weighted	18	-0.129907	0.0778032	0.0949813
		Simple mode	18	-0.230046	0.162019	0.173723
		Weighted mode	18	-0.203191	0.115691	0.0970294
	family.Peptococcaceae.id.2024	MR Egger	9	0.208497	0.331107	0.548886
		Weighted median	9	0.0541632	0.126583	0.668734
		Inverse variance weighted	9	0.0885465	0.113073	0.433575
		Simple mode	9	0.0306198	0.189921	0.875914
		Weighted mode	9	0.0172028	0.155783	0.91479
	family.Peptostreptococcaceae.id.2042	MR Egger	9	0.208497	0.331107	0.548886
		Weighted median	9	0.0541632	0.126583	0.668734
		Inverse variance weighted	9	0.0885465	0.113073	0.433575
		Simple mode	9	0.0306198	0.189921	0.875914
		Weighted mode	9	0.0172028	0.155783	0.91479
40	family.Porphyromonadaceae.id.943	MR Egger	10	-0.148083	0.553529	0.795833
		Weighted median	10	0.0831248	0.161085	0.605834
		Inverse variance weighted	10	-0.0468053	0.124252	0.706399
		Simple mode	10	0.160368	0.287806	0.590971
		Weighted mode	10	0.164375	0.254275	0.534125
	family.Prevotellaceae.id.960	MR Egger	18	-0.16762	0.249424	0.511152
		Weighted median	18	-0.0860743	0.106955	0.420953
		Inverse variance weighted	18	-0.0991937	0.0776416	0.201396
		Simple mode	18	0.00391939	0.201348	0.984696
		Weighted mode	18	-0.0579387	0.171367	0.739429
	family.Rhodospirillaceae.id.2717	MR Egger	16	-0.0406019	0.332303	0.90449
		Weighted median	16	-0.0194806	0.0944123	0.836529
		Inverse variance weighted	16	0.000259226	0.0804437	0.997429
		Simple mode	16	-0.101119	0.165616	0.550631
		Weighted mode	16	-0.0761757	0.163221	0.647419
	family.Rikenellaceae.id.967	MR Egger	18	-0.675165	0.269182	0.0232864
		Weighted median	18	-0.0331448	0.130231	0.799103
		Inverse variance weighted	18	-0.0623326	0.0956381	0.514559
		Simple mode	18	-0.107716	0.243302	0.663546
		Weighted mode	18	-0.118052	0.226218	0.608505
	family.Ruminococcaceae.id.2050	MR Egger	12	0.197825	0.213711	0.376419
		Weighted median	12	0.172497	0.124678	0.166499
		Inverse variance weighted	12	0.150509	0.0971603	0.121363
		Simple mode	12	0.152253	0.20501	0.473249
		Weighted mode	12	0.193208	0.159981	0.252491
	family.Streptococcaceae.id.1850	MR Egger	14	0.540209	0.353501	0.152391
		Weighted median	14	-0.0976039	0.127667	0.444559
		Inverse variance weighted	14	-0.102597	0.0935924	0.272989
		Simple mode	14	0.100315	0.219026	0.654509
		Weighted mode	14	-0.150793	0.221405	0.507776
	family.Veillonellaceae.id.2172	MR Egger	20	-0.23363	0.16446	0.172528
		Weighted median	20	0.111919	0.109048	0.304738
		Inverse variance weighted	20	0.0120362	0.0841875	0.886315
		Simple mode	20	0.13007	0.186584	0.494176
		Weighted mode	20	0.144782	0.185089	0.44372
	family.Verrucomicrobiaceae.id.4036	MR Egger	13	-0.141266	0.342497	0.687928
		Weighted median	13	-0.0430595	0.110874	0.697747
		Inverse variance weighted	13	-0.00529004	0.0921641	0.954228
		Simple mode	13	-0.0157683	0.178627	0.931114
		Weighted mode	13	-0.0198465	0.158856	0.902644
	family.Victivallaceae.id.2255	MR Egger	13	0.0651954	0.231338	0.783314
		Weighted median	13	0.0424875	0.0608084	0.484732
		Inverse variance weighted	13	0.038115	0.0477508	0.42475
		Simple mode	13	0.0337309	0.101314	0.744928
		Weighted mode	13	0.0322046	0.0925502	0.733891
	genus..Clostridiuminnocuumgroup.id.14397	MR Egger	10	-0.303283	0.465227	0.532742
		Weighted median	10	-0.113222	0.0854877	0.185363
		Inverse variance weighted	10	-0.11884	0.0841948	0.158102
		Simple mode	10	-0.0702136	0.146912	0.644095
		Weighted mode	10	-0.0873579	0.134333	0.531741
genus 50	genus..Eubacteriumbrachygroup.id.11296	MR Egger	11	0.00213824	0.201408	0.991761
		Weighted median	11	0.0507131	0.0740123	0.493219
		Inverse variance weighted	11	-0.0201734	0.0554421	0.715959
		Simple mode	11	0.0693521	0.124257	0.589028
		Weighted mode	11	0.0693521	0.127382	0.598067
	genus..Eubacteriumcoprostanoligenesgroup.id.11375	MR Egger	13	-0.14942	0.392332	0.710566
		Weighted median	13	0.149416	0.139774	0.285078
		Inverse variance weighted	13	0.167704	0.104009	0.106874
		Simple mode	13	0.191527	0.208265	0.375883
		Weighted mode	13	0.149459	0.214394	0.499009
	genus..Eubacteriumeligensgroup.id.14372	MR Egger	9	0.222973	0.262036	0.422959
		Weighted median	9	-0.0350731	0.127212	0.782775
		Inverse variance weighted	9	0.0105312	0.098361	0.914736
		Simple mode	9	0.00775014	0.180109	0.966732
		Weighted mode	9	-0.0221656	0.172398	0.90087
	genus..Eubacteriumfissicatenagroup.id.14373	MR Egger	9	0.0921078	0.318908	0.781083
		Weighted median	9	-0.0519402	0.0813666	0.523247
		Inverse variance weighted	9	-0.0236216	0.061578	0.701271
		Simple mode	9	-0.0675864	0.117207	0.580039
		Weighted mode	9	-0.0698399	0.116271	0.564689
	genus..Eubacteriumhalliigroup.id.11338	MR Egger	14	0.123666	0.178052	0.500564
		Weighted median	14	0.105636	0.118248	0.371673
		Inverse variance weighted	14	0.135594	0.0855887	0.113138
		Simple mode	14	0.156374	0.198168	0.44421
		Weighted mode	14	0.0961107	0.176862	0.596035
	genus..Eubacteriumnodatumgroup.id.11297	MR Egger	11	-0.0299897	0.223825	0.896361
		Weighted median	11	-0.0105212	0.064671	0.870764
		Inverse variance weighted	11	-0.0114007	0.0502273	0.820437
		Simple mode	11	-0.091287	0.101921	0.391482
		Weighted mode	11	0.069295	0.101725	0.511211
	genus..Eubacteriumoxidoreducensgroup.id.11339	MR Egger	6	0.32724	0.333581	0.38214
		Weighted median	6	0.0178817	0.105399	0.86528
		Inverse variance weighted	6	-0.0386684	0.0843489	0.64664
		Simple mode	6	0.078247	0.166084	0.657389
		Weighted mode	6	0.0822123	0.149314	0.605604
	genus..Eubacteriumrectalegroup.id.14374	MR Egger	11	-0.197548	0.30322	0.531006
		Weighted median	11	0.120706	0.151318	0.425044
		Inverse variance weighted	11	0.108026	0.111352	0.331978
		Simple mode	11	0.104357	0.218928	0.64384
		Weighted mode	11	0.113155	0.183085	0.550362
	genus..Eubacteriumruminantiumgroup.id.11340	MR Egger	19	0.12	0.211483	0.577846
		Weighted median	19	0.000582032	0.0768698	0.993959
		Inverse variance weighted	19	-0.00501724	0.0628485	0.936372
		Simple mode	19	-0.0187642	0.139327	0.894362
		Weighted mode	19	-0.00380802	0.141518	0.978829
	genus..Eubacteriumventriosumgroup.id.11341	MR Egger	16	-0.367476	0.388015	0.359666
		Weighted median	16	-0.132292	0.115987	0.254045
		Inverse variance weighted	16	-0.135283	0.08614	0.116299
		Simple mode	16	-0.123801	0.2121	0.568102
		Weighted mode	16	-0.123801	0.202863	0.550819
60	genus..Ruminococcusgauvreauiigroup.id.11342	MR Egger	12	0.390544	0.492378	0.446084
		Weighted median	12	0.164055	0.13156	0.212398
		Inverse variance weighted	12	-0.00876281	0.112937	0.938154
		Simple mode	12	0.193556	0.210586	0.377742
		Weighted mode	12	0.190298	0.167557	0.280214
	genus..Ruminococcusgnavusgroup.id.14376	MR Egger	11	-0.331477	0.322039	0.330202
		Weighted median	11	-0.0775285	0.0913641	0.396122
		Inverse variance weighted	11	-0.0762217	0.0673037	0.257423
		Simple mode	11	-0.124957	0.156752	0.443874
		Weighted mode	11	-0.107873	0.143727	0.470222
	genus..Ruminococcustorquesgroup.id.14377	MR Egger	11	-0.474067	0.425768	0.294372
		Weighted median	11	-0.114704	0.172103	0.505101
		Inverse variance weighted	11	-0.0618651	0.118181	0.600643
		Simple mode	11	-0.270733	0.271198	0.341684
		Weighted mode	11	-0.169048	0.267601	0.541743
	genus.Actinomyces.id.423	MR Egger	8	-0.0480678	0.212671	0.828688
		Weighted median	8	-0.0388684	0.106012	0.713887
		Inverse variance weighted	8	-0.0551995	0.0842934	0.512565
		Simple mode	8	0.0235949	0.155228	0.883474
		Weighted mode	8	-0.0267429	0.13927	0.853177
	genus.Adlercreutzia.id.812	MR Egger	12	0.170657	0.366584	0.651523
		Weighted median	12	-0.0555265	0.0994547	0.576633
		Inverse variance weighted	12	-0.0261265	0.0752636	0.728491
		Simple mode	12	0.164223	0.165543	0.342504
	genus.Akkermansia.id.4037	MR Egger	12	-0.142693	0.362728	0.702288
		Weighted median	12	-0.0508634	0.12089	0.673943
		Inverse variance weighted	12	-0.00693329	0.10014	0.944802
		Simple mode	12	-0.0454044	0.177863	0.803219
		Weighted mode	12	-0.0410998	0.163062	0.80565
	genus.Alistipes.id.968	MR Egger	13	0.0618391	0.5517	0.912773
		Weighted median	13	0.019044	0.153995	0.90158
		Inverse variance weighted	13	0.0517977	0.111231	0.641448
		Simple mode	13	-0.00221942	0.273695	0.993663
		Weighted mode	13	-0.051648	0.282005	0.857742
	genus.Allisonella.id.2174	MR Egger	9	-0.0401701	0.339833	0.909225
		Weighted median	9	-0.115783	0.0661004	0.0798395
		Inverse variance weighted	9	-0.100385	0.0519615	0.0533714
		Simple mode	9	-0.132746	0.101405	0.226859
		Weighted mode	9	-0.117904	0.0990206	0.267899
	genus.Alloprevotella.id.961	MR Egger	6	0.0164259	0.933823	0.986808
		Weighted median	6	-0.121027	0.0866123	0.162309
		Inverse variance weighted	6	-0.0804687	0.0933116	0.388486
		Simple mode	6	-0.123093	0.116466	0.338927
		Weighted mode	6	-0.120968	0.113279	0.334397
	genus.Anaerofilum.id.2053	MR Egger	11	0.428692	0.281634	0.162298
		Weighted median	11	0.0501845	0.0829923	0.545386
		Inverse variance weighted	11	0.017752	0.0653104	0.785769
		Simple mode	11	-0.000442808	0.150705	0.997713
		Weighted mode	11	0.0247756	0.130394	0.853106
70	genus.Anaerostipes.id.1991	MR Egger	15	0.514993	0.343155	0.15731
		Weighted median	15	0.013393	0.13949	0.92351
		Inverse variance weighted	15	0.0984679	0.11776	0.403056
		Simple mode	15	-0.158691	0.267619	0.562656
		Weighted mode	15	-0.147904	0.264416	0.584754
	genus.Anaerotruncus.id.2054	MR Egger	15	-0.260868	0.296283	0.394592
		Weighted median	15	-0.117662	0.12644	0.352073
		Inverse variance weighted	15	-0.0972123	0.0956784	0.309614
		Simple mode	15	-0.182154	0.216973	0.415282
		Weighted mode	15	-0.208413	0.185468	0.280036
	genus.Bacteroides.id.918	MR Egger	11	-0.427904	0.590321	0.486951
		Weighted median	11	-0.0638586	0.13761	0.642608
		Inverse variance weighted	11	-0.0719077	0.109628	0.511874
		Simple mode	11	-0.0414271	0.213139	0.849781
		Weighted mode	11	-0.038841	0.210304	0.857164
	genus.Barnesiella.id.944	MR Egger	15	-0.462117	0.372586	0.236785
		Weighted median	15	0.00205903	0.115339	0.985757
		Inverse variance weighted	15	-0.0397254	0.0861139	0.644575
		Simple mode	15	0.0540629	0.200918	0.791793
		Weighted mode	15	0.0501776	0.169988	0.772186
	genus.Bifidobacterium.id.436	MR Egger	15	-0.100603	0.201772	0.626392
		Weighted median	15	0.0145931	0.100664	0.884735
		Inverse variance weighted	15	-0.0109399	0.0765444	0.886352
		Simple mode	15	0.0359489	0.170702	0.836239
		Weighted mode	15	0.0204581	0.139418	0.88543
	genus.Bilophila.id.3170	MR Egger	16	-0.439706	0.341561	0.218851
		Weighted median	16	-0.0677628	0.112028	0.545263
		Inverse variance weighted	16	-0.033488	0.0819139	0.682672
		Simple mode	16	-0.0587946	0.195937	0.768243
		Weighted mode	16	-0.06881	0.178777	0.705719
	genus.Blautia.id.1992	MR Egger	12	0.169268	0.28066	0.559866
		Weighted median	12	-0.0143279	0.136593	0.916459
		Inverse variance weighted	12	-0.030388	0.109366	0.781124
		Simple mode	12	0.005729	0.215782	0.979294
		Weighted mode	12	-0.00219504	0.223559	0.992342
	genus.Butyricicoccus.id.2055	MR Egger	9	0.329022	0.222364	0.182505
		Weighted median	9	0.290376	0.146328	0.0472096
		Inverse variance weighted	9	0.281379	0.110336	0.0107659
		Simple mode	9	0.327906	0.222713	0.17915
		Weighted mode	9	0.339337	0.194543	0.119266
	genus.Butyricimonas.id.945	MR Egger	17	0.193043	0.420217	0.652542
		Weighted median	17	0.037438	0.110555	0.734883
		Inverse variance weighted	17	0.116368	0.10295	0.258334
		Simple mode	17	0.025556	0.206043	0.902834
		Weighted mode	17	0.00226677	0.180976	0.990161
	genus.Butyrivibrio.id.1993	MR Egger	16	-0.0474185	0.193275	0.809751
		Weighted median	16	-0.0457426	0.0568677	0.421184
		Inverse variance weighted	16	-0.0434842	0.0435499	0.318042
		Simple mode	16	-0.0995365	0.117587	0.410579
		Weighted mode	16	-0.119149	0.113039	0.308543
80	genus.CandidatusSoleaferrea.id.11350	MR Egger	15	-0.173938	0.259376	0.514212
		Weighted median	15	0.0646894	0.0789453	0.412546
		Inverse variance weighted	15	0.0451248	0.0576441	0.433735
		Simple mode	15	0.0840991	0.133336	0.538379
		Weighted mode	15	0.0840991	0.135335	0.544315
	genus.Catenibacterium.id.2153	MR Egger	4	1.39287	1.03828	0.311786
		Weighted median	4	-0.085781	0.1031	0.405399
		Inverse variance weighted	4	-0.136329	0.0894606	0.127533
		Simple mode	4	-0.0600949	0.147497	0.711021
		Weighted mode	4	-0.0493918	0.145557	0.756728
	genus.ChristensenellaceaeR.7group.id.11283	MR Egger	9	0.633341	0.518657	0.26157
		Weighted median	9	0.15959	0.169845	0.347412
		Inverse variance weighted	9	-0.0301697	0.149214	0.839768
		Simple mode	9	0.1748	0.278549	0.547797
		Weighted mode	9	0.205128	0.291735	0.501921
	genus.Clostridiumsensustricto1.id.1873	MR Egger	8	0.398835	0.284984	0.211184
		Weighted median	8	0.0892138	0.134042	0.50569
		Inverse variance weighted	8	0.110616	0.104403	0.289369
		Simple mode	8	-0.018875	0.203473	0.92869
		Weighted mode	8	0.0207573	0.184461	0.913563
	genus.Collinsella.id.815	MR Egger	12	-0.606465	0.43284	0.191437
		Weighted median	12	0.0499892	0.146234	0.732468
		Inverse variance weighted	12	-0.0453296	0.105311	0.666878
		Simple mode	12	0.0437936	0.236015	0.856171
		Weighted mode	12	0.0437936	0.242932	0.860218
	genus.Coprobacter.id.949	MR Egger	14	0.18634	0.22818	0.430051
		Weighted median	14	-0.0353795	0.0887962	0.69031
		Inverse variance weighted	14	-0.0401362	0.0705289	0.569305
		Simple mode	14	-0.000297246	0.149545	0.998444
		Weighted mode	14	-0.00689684	0.14089	0.961702
	genus.Coprococcus1.id.11301	MR Egger	14	-0.00550334	0.372948	0.988469
		Weighted median	14	-0.0106358	0.154073	0.944965
		Inverse variance weighted	14	-0.0778102	0.13769	0.571998
		Simple mode	14	0.199778	0.295723	0.51116
		Weighted mode	14	0.0878462	0.186606	0.645615
	genus.Coprococcus2.id.11302	MR Egger	10	-0.454324	0.578629	0.454974
		Weighted median	10	-0.071091	0.134187	0.596256
		Inverse variance weighted	10	0.000165001	0.103063	0.998723
		Simple mode	10	-0.0984595	0.218554	0.663004
		Weighted mode	10	-0.102621	0.196282	0.613722
	genus.Coprococcus3.id.11303	MR Egger	9	-0.37859	1.03382	0.72503
		Weighted median	9	0.0474751	0.184955	0.797423
		Inverse variance weighted	9	0.0410251	0.163653	0.802059
		Simple mode	9	0.0244859	0.284589	0.93355
		Weighted mode	9	0.0537766	0.285228	0.855149
	genus.DefluviitaleaceaeUCG011.id.11287	MR Egger	10	-0.367411	0.372244	0.352543
		Weighted median	10	-0.00773739	0.121654	0.949287
		Inverse variance weighted	10	0.104012	0.102273	0.309154
		Simple mode	10	-0.132621	0.198408	0.520637
		Weighted mode	10	-0.110863	0.184009	0.561722
90	genus.Desulfovibrio.id.3173	MR Egger	11	0.396996	0.30358	0.223386
		Weighted median	11	0.154735	0.119725	0.19621
		Inverse variance weighted	11	0.0434489	0.104147	0.676541
		Simple mode	11	0.19476	0.170756	0.280627
		Weighted mode	11	0.191445	0.160778	0.261253
	genus.Dialister.id.2183	MR Egger	12	-0.440854	0.382025	0.275337
		Weighted median	12	-0.0438455	0.11688	0.707562
		Inverse variance weighted	12	-0.0449226	0.0898933	0.617263
		Simple mode	12	-0.0413352	0.209301	0.847044
		Weighted mode	12	-0.0452149	0.211209	0.834404
	genus.Dorea.id.1997	MR Egger	12	0.128853	0.318782	0.694573
		Weighted median	12	0.100227	0.148705	0.50031
		Inverse variance weighted	12	0.00520953	0.108897	0.961845
		Simple mode	12	0.110558	0.238929	0.652581
		Weighted mode	12	0.15806	0.210665	0.468825
	genus.Eggerthella.id.819	MR Egger	9	0.318527	0.30648	0.333223
		Weighted median	9	0.0923649	0.0877055	0.292283
		Inverse variance weighted	9	0.0421504	0.0682184	0.536658
		Simple mode	9	0.112342	0.124921	0.394755
		Weighted mode	9	0.1102	0.130137	0.421715
	genus.Eisenbergiella.id.11304	MR Egger	12	0.364929	0.475797	0.460816
		Weighted median	12	0.0170735	0.0805708	0.83218
		Inverse variance weighted	12	0.000526087	0.0632771	0.993366
		Simple mode	12	0.107945	0.133949	0.437397
		Weighted mode	12	0.0736877	0.125448	0.568798
	genus.Enterorhabdus.id.820	MR Egger	9	-0.449324	0.314011	0.195542
		Weighted median	9	-0.081138	0.112493	0.470742
		Inverse variance weighted	9	-0.00295367	0.116116	0.979706
		Simple mode	9	-0.0917869	0.167114	0.597828
		Weighted mode	9	-0.0993517	0.141377	0.50215
	genus.Erysipelatoclostridium.id.11381	MR Egger	16	-0.0342262	0.32536	0.917714
		Weighted median	16	-0.0720114	0.0983219	0.463922
		Inverse variance weighted	16	-0.0416532	0.0780139	0.593397
		Simple mode	16	-0.122099	0.164519	0.469455
		Weighted mode	16	-0.148285	0.163014	0.377393
	genus.ErysipelotrichaceaeUCG003.id.11384	MR Egger	17	-0.0340758	0.221412	0.879738
		Weighted median	17	0.0210125	0.106496	0.843586
		Inverse variance weighted	17	0.0144293	0.0798065	0.856522
		Simple mode	17	0.0504731	0.191453	0.795429
		Weighted mode	17	0.0387642	0.19499	0.844922
	genus.Escherichia.Shigella.id.3504	MR Egger	15	0.355326	0.248625	0.176545
		Weighted median	15	-0.162706	0.11578	0.159931
		Inverse variance weighted	15	-0.112805	0.0884493	0.20218
		Simple mode	15	-0.280113	0.208811	0.201126
		Weighted mode	15	-0.272062	0.216994	0.230456
	genus.Faecalibacterium.id.2057	MR Egger	13	0.177188	0.21486	0.427082
		Weighted median	13	0.0816842	0.135228	0.545813
		Inverse variance weighted	13	0.129438	0.101281	0.201247
		Simple mode	13	0.130535	0.271636	0.639476
		Weighted mode	13	-0.100792	0.21643	0.649766
100	genus.FamilyXIIIAD3011group.id.11293	MR Egger	15	0.159377	0.426815	0.714862
		Weighted median	15	-0.087994	0.115955	0.447935
		Inverse variance weighted	15	-0.117496	0.0872862	0.178271
		Simple mode	15	-0.0276197	0.200262	0.892269
		Weighted mode	15	-0.0207045	0.18072	0.910415
	genus.Flavonifractor.id.2059	MR Egger	8	-0.0192012	0.356649	0.958812
		Weighted median	8	0.199619	0.129596	0.123485
		Inverse variance weighted	8	0.170466	0.0986172	0.0838876
		Simple mode	8	0.227884	0.192893	0.27602
		Weighted mode	8	0.242514	0.193337	0.249972
	genus.Fusicatenibacter.id.11305	MR Egger	19	0.407351	0.321423	0.222122
		Weighted median	19	0.0870724	0.121475	0.473504
		Inverse variance weighted	19	0.0180119	0.0862337	0.834548
		Simple mode	19	0.1074	0.212255	0.619
		Weighted mode	19	0.1074	0.201622	0.60077
	genus.Gordonibacter.id.821	MR Egger	14	-0.0137457	0.178788	0.939984
		Weighted median	14	0.0385333	0.0634602	0.543715
		Inverse variance weighted	14	0.0684524	0.0454816	0.132309
		Simple mode	14	0.0372446	0.109155	0.738398
		Weighted mode	14	0.0331425	0.105886	0.759245
	genus.Haemophilus.id.3698	MR Egger	14	-0.200093	0.186356	0.304068
		Weighted median	14	-0.144968	0.0929376	0.118797
		Inverse variance weighted	14	-0.141579	0.073631	0.0545032
		Simple mode	14	-0.114904	0.156925	0.477029
		Weighted mode	14	-0.12969	0.130342	0.337899
	genus.Holdemanella.id.11393	MR Egger	14	0.0248544	0.216216	0.910384
		Weighted median	14	0.104134	0.0868999	0.230791
		Inverse variance weighted	14	0.0847243	0.0661735	0.200427
		Simple mode	14	0.255314	0.174453	0.167083
		Weighted mode	14	0.272526	0.162761	0.117926
	genus.Holdemania.id.2157	MR Egger	17	0.0337883	0.186777	0.858866
		Weighted median	17	0.0435517	0.0886212	0.623118
		Inverse variance weighted	17	-0.00421094	0.0640557	0.947586
		Simple mode	17	0.151345	0.17428	0.398015
		Weighted mode	17	0.154236	0.156949	0.340377
	genus.Howardella.id.2000	MR Egger	10	-0.434326	0.256367	0.128685
		Weighted median	10	0.0641486	0.0754353	0.395115
		Inverse variance weighted	10	0.0334702	0.0710414	0.637543
		Simple mode	10	-0.015421	0.124814	0.904385
		Weighted mode	10	0.0521354	0.099559	0.613162
	genus.Hungatella.id.11306	MR Egger	5	0.0871703	0.688284	0.90723
		Weighted median	5	0.1322	0.113197	0.242854
		Inverse variance weighted	5	0.0385026	0.0983194	0.695348
		Simple mode	5	0.173082	0.165639	0.35504
		Weighted mode	5	0.168683	0.140112	0.294992
	genus.Intestinibacter.id.11345	MR Egger	15	0.400213	0.295712	0.198997
		Weighted median	15	-0.0564042	0.113017	0.617724
		Inverse variance weighted	15	-0.000375494	0.0941838	0.996819
		Simple mode	15	-0.2163	0.215476	0.332499
		Weighted mode	15	-0.169806	0.187674	0.380883
110	genus.Intestinimonas.id.2062	MR Egger	19	0.136922	0.213852	0.530535
		Weighted median	19	0.0947941	0.101423	0.349975
		Inverse variance weighted	19	0.0128262	0.0750215	0.86425
		Simple mode	19	0.121862	0.212748	0.573866
		Weighted mode	19	0.14303	0.196702	0.476492
	genus.Lachnoclostridium.id.11308	MR Egger	15	-0.0940825	0.424891	0.8282
		Weighted median	15	0.126536	0.139513	0.364415
		Inverse variance weighted	15	0.0781191	0.120137	0.515529
		Simple mode	15	0.179328	0.236758	0.46135
		Weighted mode	15	0.173421	0.221396	0.446498
	genus.Lachnospira.id.2004	MR Egger	7	-0.212003	0.805451	0.802891
		Weighted median	7	-0.391207	0.186863	0.0362998
		Inverse variance weighted	7	-0.267268	0.141227	0.0584287
		Simple mode	7	-0.476001	0.279476	0.139424
		Weighted mode	7	-0.476001	0.263444	0.120803
	genus.LachnospiraceaeFCS020group.id.11314	MR Egger	16	-0.106451	0.209137	0.618677
		Weighted median	16	0.0911502	0.106106	0.390313
		Inverse variance weighted	16	0.0803779	0.0782012	0.304027
		Simple mode	16	-0.0011647	0.18055	0.994938
		Weighted mode	16	0.13445	0.161566	0.418368
	genus.LachnospiraceaeNC2004group.id.11316	MR Egger	10	-0.392805	0.295493	0.2204
		Weighted median	10	0.0319478	0.0897751	0.721942
		Inverse variance weighted	10	0.0488706	0.070787	0.489949
		Simple mode	10	0.0540162	0.146446	0.720768
		Weighted mode	10	0.0326725	0.14194	0.823094
	genus.LachnospiraceaeND3007group.id.11317	MR Egger	3	-3.33016	9.42385	0.783754
		Weighted median	3	-0.377288	0.29645	0.203128
		Inverse variance weighted	3	0.0458886	0.418834	0.912756
		Simple mode	3	-0.382372	0.306757	0.338778
		Weighted mode	3	-0.385027	0.339084	0.373921
	genus.LachnospiraceaeNK4A136group.id.11319	MR Egger	16	-0.13243	0.201454	0.521606
		Weighted median	16	-0.106186	0.110278	0.335602
		Inverse variance weighted	16	0.0204792	0.0974302	0.833516
		Simple mode	16	-0.107567	0.219293	0.630865
		Weighted mode	16	-0.171937	0.126025	0.192591
	genus.LachnospiraceaeUCG001.id.11321	MR Egger	16	-0.722252	0.306642	0.0336182
		Weighted median	16	0.00855204	0.0983183	0.930685
		Inverse variance weighted	16	-0.0224992	0.075033	0.764286
		Simple mode	16	0.154219	0.188405	0.425857
		Weighted mode	16	0.130263	0.177056	0.473251
	genus.LachnospiraceaeUCG004.id.11324	MR Egger	13	-0.203999	0.395457	0.616165
		Weighted median	13	-0.173647	0.133131	0.192119
		Inverse variance weighted	13	-0.228117	0.0971847	0.0189124
		Simple mode	13	-0.0762151	0.240187	0.756457
		Weighted mode	13	-0.0762151	0.219608	0.734563
	genus.LachnospiraceaeUCG008.id.11328	MR Egger	11	0.101876	0.388922	0.799261
		Weighted median	11	-0.0787276	0.0964546	0.414378
		Inverse variance weighted	11	0.00538363	0.0718199	0.940246
		Simple mode	11	-0.121864	0.152242	0.442042
		Weighted mode	11	-0.121864	0.153848	0.44668
120-124	genus.LachnospiraceaeUCG010.id.11330	MR Egger	12	0.227755	0.300392	0.465829
		Weighted median	12	-0.0302453	0.128178	0.813461
		Inverse variance weighted	12	-0.110821	0.0957464	0.247089
		Simple mode	12	0.00480371	0.210413	0.982195
	.	Weighted mode	12	0.0329179	0.190754	0.866126
	genus.FamilyXIIIUCG001.id.11294	MR Egger	9	-0.184548	0.508207	0.727222
		Weighted median	9	0.0254408	0.164077	0.876779
		Inverse variance weighted	9	-0.00748019	0.156866	0.961967
		Simple mode	9	0.272519	0.283036	0.363823
		Weighted mode	9	0.186852	0.262592	0.496954
	genus.Lactobacillus.id.1837	MR Egger	10	-0.395725	0.176909	0.0556953
		Weighted median	10	0.0114934	0.0920023	0.900583
		Inverse variance weighted	10	0.00872805	0.0659382	0.894694
		Simple mode	10	0.164678	0.168178	0.353074
		Weighted mode	10	0.016654	0.179753	0.928211
	genus.Lactococcus.id.1851	MR Egger	10	-0.032467	0.42932	0.941575
		Weighted median	10	0.0711267	0.0828816	0.390797
		Inverse variance weighted	10	0.0724914	0.078898	0.358201
		Simple mode	10	0.126846	0.13523	0.372729
		Weighted mode	10	0.0953006	0.130519	0.483859
	genus.Marvinbryantia.id.2005	MR Egger	11	-0.644016	0.362216	0.109122
		Weighted median	11	-0.0901889	0.123532	0.465337
		Inverse variance weighted	11	-0.0703624	0.0956392	0.461909
		Simple mode	11	-0.083642	0.178711	0.649797
		Weighted mode	11	-0.105825	0.180449	0.570573
	genus.Methanobrevibacter.id.123	MR Egger	8	0.277768	0.259049	0.324824
		Weighted median	8	-0.0220667	0.086889	0.799523
		Inverse variance weighted	8	-0.040257	0.0661431	0.542766
		Simple mode	8	-0.157808	0.145799	0.314959
		Weighted mode	8	-0.00285218	0.129902	0.983095
	genus.Odoribacter.id.952	MR Egger	9	-0.117436	0.465874	0.808223
		Weighted median	9	0.12949	0.147471	0.379902
		Inverse variance weighted	9	0.052055	0.13185	0.692987
		Simple mode	9	0.176706	0.199448	0.401478
		Weighted mode	9	0.161541	0.183793	0.405065
	genus.Olsenella.id.822	MR Egger	10	-0.0287487	0.169371	0.86943
		Weighted median	10	0.044297	0.0754841	0.557312
		Inverse variance weighted	10	-0.0137472	0.0528069	0.79461
		Simple mode	10	0.0717046	0.114938	0.548208
		Weighted mode	10	0.0642748	0.104327	0.553095
	genus.Oscillibacter.id.2063	MR Egger	16	-0.05638	0.221555	0.802829
		Weighted median	16	0.0111051	0.0840015	0.894825
		Inverse variance weighted	16	-0.011739	0.0631029	0.852422
		Simple mode	16	-0.0167655	0.143124	0.908303
		Weighted mode	16	0.00846598	0.133918	0.950428
	genus.Oscillospira.id.2064	MR Egger	9	-0.196736	0.473003	0.689917
		Weighted median	9	-0.0733355	0.1285	0.568201
		Inverse variance weighted	9	-0.0673404	0.102111	0.509585
		Simple mode	9	-0.136369	0.219033	0.55088
		Weighted mode	9	-0.147888	0.206152	0.493555
130	genus.Oxalobacter.id.2978	MR Egger	12	0.335621	0.232984	0.180282
		Weighted median	12	0.0821623	0.0749143	0.27275
		Inverse variance weighted	12	0.0453072	0.0529376	0.392075
		Simple mode	12	0.134234	0.127223	0.313998
		Weighted mode	12	0.151077	0.116934	0.222845
	genus.Parabacteroides.id.954	MR Egger	8	0.223721	0.478972	0.656919
		Weighted median	8	0.0398169	0.162919	0.806923
		Inverse variance weighted	8	-0.124919	0.126955	0.325134
		Simple mode	8	0.0570493	0.242606	0.820822
		Weighted mode	8	0.0637551	0.236712	0.795438
	genus.Paraprevotella.id.962	MR Egger	13	0.228596	0.232147	0.345934
		Weighted median	13	0.042724	0.085362	0.616721
		Inverse variance weighted	13	0.0444878	0.0614194	0.468864
		Simple mode	13	0.186042	0.161456	0.271647
		Weighted mode	13	0.194018	0.147665	0.213442
	genus.Parasutterella.id.2892	MR Egger	16	0.0751103	0.295385	0.802976
		Weighted median	16	-0.0292382	0.104842	0.780338
		Inverse variance weighted	16	-0.0188465	0.0978369	0.847247
		Simple mode	16	-0.068183	0.1753	0.702779
		Weighted mode	16	0.0106782	0.134211	0.937637
	genus.Peptococcus.id.2037	MR Egger	16	0.17839	0.204551	0.397861
		Weighted median	16	0.126348	0.0719681	0.0791556
		Inverse variance weighted	16	0.124341	0.053667	0.0205095
		Simple mode	16	0.123518	0.127318	0.347356
		Weighted mode	16	0.118214	0.124935	0.359038
	genus.Phascolarctobacterium.id.2168	MR Egger	10	-0.491605	0.367087	0.217304
		Weighted median	10	-0.0129544	0.11611	0.911165
		Inverse variance weighted	10	-0.0535099	0.094094	0.56957
		Simple mode	10	0.00330854	0.184498	0.986084
		Weighted mode	10	0.00892966	0.165472	0.958142
	genus.Prevotella7.id.11182	MR Egger	12	0.172422	0.300757	0.579108
		Weighted median	12	0.0117035	0.0613578	0.848728
		Inverse variance weighted	12	0.00734158	0.0495823	0.882289
		Simple mode	12	0.0909914	0.108003	0.417455
		Weighted mode	12	0.0873681	0.105701	0.426055
	genus.Prevotella9.id.11183	MR Egger	18	0.227012	0.182623	0.231753
		Weighted median	18	-0.00104262	0.0835501	0.990044
		Inverse variance weighted	18	0.0133332	0.0667113	0.841587
		Simple mode	18	-0.0297153	0.125963	0.816325
		Weighted mode	18	-0.010358	0.122448	0.933575
	genus.RikenellaceaeRC9gutgroup.id.11191	MR Egger	13	0.132126	0.293559	0.661392
		Weighted median	13	0.02455	0.0659757	0.709814
		Inverse variance weighted	13	0.00150633	0.0461329	0.973952
		Simple mode	13	0.0799185	0.100633	0.442524
		Weighted mode	13	0.0815544	0.108802	0.467957
	genus.Romboutsia.id.11347	MR Egger	14	0.158056	0.248822	0.537211
		Weighted median	14	0.135754	0.118667	0.252627
		Inverse variance weighted	14	0.12289	0.0870908	0.158228
		Simple mode	14	0.197343	0.210681	0.365993
		Weighted mode	14	0.169218	0.214022	0.443331
140	genus.Roseburia.id.2012	MR Egger	17	-0.373592	0.264263	0.177864
		Weighted median	17	-0.208106	0.125275	0.0966746
		Inverse variance weighted	17	-0.161862	0.0914242	0.0766526
		Simple mode	17	-0.241427	0.242139	0.333578
		Weighted mode	17	-0.226877	0.219233	0.316119
	genus.Ruminiclostridium5.id.11355	MR Egger	15	-0.0427497	0.245708	0.864557
		Weighted median	15	0.0786709	0.13539	0.561194
		Inverse variance weighted	15	0.0567352	0.0933743	0.543446
		Simple mode	15	0.210859	0.211341	0.335348
		Weighted mode	15	0.0845182	0.143519	0.565311
	genus.Ruminiclostridium6.id.11356	MR Egger	16	-0.0254469	0.209361	0.904986
		Weighted median	16	0.0469676	0.116227	0.686137
		Inverse variance weighted	16	0.03733	0.0821302	0.649453
		Simple mode	16	0.24558	0.18973	0.215112
		Weighted mode	16	0.129601	0.177723	0.477096
	genus.Ruminiclostridium9.id.11357	MR Egger	14	0.590096	0.573997	0.324205
		Weighted median	14	0.048082	0.135215	0.722142
		Inverse variance weighted	14	0.0716266	0.112367	0.523841
		Simple mode	14	0.101631	0.232787	0.669578
		Weighted mode	14	0.0865612	0.222247	0.703225
	genus.RuminococcaceaeNK4A214group.id.11358	MR Egger	16	-0.0391314	0.251738	0.87869
		Weighted median	16	0.00997171	0.115529	0.931217
		Inverse variance weighted	16	-0.0683508	0.0856491	0.424852
		Simple mode	16	0.148508	0.215616	0.501489
		Weighted mode	16	0.108204	0.180958	0.558792
	genus.RuminococcaceaeUCG002.id.11360	MR Egger	24	0.169384	0.247816	0.501422
		Weighted median	24	0.0246338	0.103566	0.811993
		Inverse variance weighted	24	-0.0646064	0.0920111	0.48258
		Simple mode	24	-0.033809	0.187783	0.858696
		Weighted mode	24	-0.0270764	0.146327	0.854819
	genus.RuminococcaceaeUCG003.id.11361	MR Egger	14	-0.111758	0.288872	0.70562
		Weighted median	14	0.0918398	0.121719	0.450534
		Inverse variance weighted	14	0.0628221	0.0859146	0.464648
		Simple mode	14	-0.00694496	0.209226	0.974024
		Weighted mode	14	0.0608134	0.183106	0.745092
	genus.RuminococcaceaeUCG004.id.11362	MR Egger	12	-0.317222	0.545377	0.573676
		Weighted median	12	-0.135016	0.114288	0.237455
		Inverse variance weighted	12	-0.0164485	0.0920118	0.858122
		Simple mode	12	-0.22574	0.207449	0.299785
		Weighted mode	12	-0.24475	0.222664	0.29516
	genus.RuminococcaceaeUCG005.id.11363	MR Egger	17	0.346935	0.248299	0.182665
		Weighted median	17	0.139387	0.110577	0.207472
		Inverse variance weighted	17	0.102181	0.0901119	0.256822
		Simple mode	17	0.10106	0.215406	0.645283
		Weighted mode	17	0.194713	0.163087	0.249911
	genus.RuminococcaceaeUCG009.id.11366	MR Egger	13	-0.279615	0.310326	0.386872
		Weighted median	13	-0.0214868	0.0914001	0.814143
		Inverse variance weighted	13	-0.0353694	0.0815864	0.664637
		Simple mode	13	-0.0526064	0.148463	0.729233
		Weighted mode	13	-0.0490271	0.139093	0.730593
150	genus.RuminococcaceaeUCG010.id.11367	MR Egger	8	-0.175673	0.422239	0.691844
		Weighted median	8	-0.138714	0.142723	0.331097
		Inverse variance weighted	8	-0.0885661	0.127999	0.488983
		Simple mode	8	-0.0973874	0.201407	0.643474
		Weighted mode	8	-0.150286	0.178973	0.428813
	genus.RuminococcaceaeUCG011.id.11368	MR Egger	8	0.505389	0.421649	0.275872
		Weighted median	8	0.0600461	0.0867657	0.488907
		Inverse variance weighted	8	0.101492	0.0843561	0.228924
		Simple mode	8	0.0209825	0.150823	0.893273
		Weighted mode	8	0.0232338	0.156736	0.886337
	genus.RuminococcaceaeUCG013.id.11370	MR Egger	14	0.117395	0.270736	0.672262
		Weighted median	14	0.030483	0.125551	0.808165
		Inverse variance weighted	14	-0.0324843	0.0928609	0.726476
		Simple mode	14	0.057302	0.238483	0.813863
		Weighted mode	14	0.0406988	0.214856	0.852686
	genus.RuminococcaceaeUCG014.id.11371	MR Egger	16	-0.348264	0.194962	0.0957146
		Weighted median	16	0.0107543	0.109414	0.921702
		Inverse variance weighted	16	-0.0365302	0.0761724	0.631531
		Simple mode	16	0.0816072	0.192071	0.676956
		Weighted mode	16	0.00962339	0.148593	0.949218
	genus.Ruminococcus1.id.11373	MR Egger	14	0.0307706	0.297986	0.919461
		Weighted median	14	0.135235	0.128124	0.291196
		Inverse variance weighted	14	0.0975133	0.100525	0.332025
		Simple mode	14	0.329222	0.2385	0.190742
		Weighted mode	14	0.199682	0.20239	0.341838
	genus.Ruminococcus2.id.11374	MR Egger	15	0.223184	0.190656	0.262766
		Weighted median	15	-0.0766679	0.116434	0.510237
		Inverse variance weighted	15	-0.0270819	0.0804547	0.73641
		Simple mode	15	-0.223333	0.202882	0.289551
		Weighted mode	15	-0.194287	0.171778	0.277043
	genus.Sellimonas.id.14369	MR Egger	10	0.184597	0.297042	0.551597
		Weighted median	10	-0.0414447	0.064086	0.517823
		Inverse variance weighted	10	-0.0524244	0.0488922	0.283611
		Simple mode	10	-0.0428758	0.100244	0.678911
		Weighted mode	10	-0.0418761	0.10135	0.689144
	genus.Senegalimassilia.id.11160	MR Egger	8	0.0387099	0.430302	0.931247
		Weighted median	8	-0.08419	0.113262	0.457286
		Inverse variance weighted	8	-0.104933	0.0873482	0.229629
		Simple mode	8	-0.0408995	0.172976	0.819856
		Weighted mode	8	-0.0369614	0.180197	0.843318
	genus.Slackia.id.825	MR Egger	9	-0.257973	0.583472	0.671729
		Weighted median	9	0.118748	0.117018	0.310209
		Inverse variance weighted	9	0.0494538	0.119145	0.678088
		Simple mode	9	0.135361	0.203543	0.524739
		Weighted mode	9	0.135361	0.16875	0.445644
	genus.Streptococcus.id.1853	MR Egger	14	0.623021	0.387585	0.133934
		Weighted median	14	-0.186916	0.129902	0.150177
		Inverse variance weighted	14	-0.0834992	0.0968009	0.388364
		Simple mode	14	-0.160264	0.224017	0.487006
		Weighted mode	14	-0.184864	0.215601	0.406733
160	genus.Subdoligranulum.id.2070	MR Egger	14	0.471975	0.408271	0.270165
		Weighted median	14	0.0868604	0.181743	0.6327
		Inverse variance weighted	14	0.0450088	0.149504	0.763373
		Simple mode	14	0.157766	0.31771	0.62778
		Weighted mode	14	0.0964695	0.275677	0.731991
	genus.Sutterella.id.2896	MR Egger	12	0.709344	0.400551	0.106992
		Weighted median	12	0.0771532	0.133424	0.563092
		Inverse variance weighted	12	0.0534992	0.0953275	0.574651
		Simple mode	12	-0.250008	0.265906	0.367296
		Weighted mode	12	0.332634	0.261187	0.229078
	genus.Terrisporobacter.id.11348	MR Egger	6	0.215884	0.318578	0.535168
		Weighted median	6	0.0260679	0.119756	0.827683
		Inverse variance weighted	6	0.037116	0.0979559	0.704758
		Simple mode	6	0.0172007	0.159915	0.918526
		Weighted mode	6	0.0128134	0.15438	0.937073
	genus.Turicibacter.id.2162	MR Egger	13	0.129673	0.305769	0.679677
		Weighted median	13	0.132084	0.103424	0.201562
		Inverse variance weighted	13	0.131641	0.0735306	0.0734076
		Simple mode	13	-0.0209988	0.171374	0.904506
		Weighted mode	13	0.0929057	0.146766	0.538597
	genus.Tyzzerella3.id.11335	MR Egger	13	-0.127205	0.321314	0.699756
		Weighted median	13	-0.00820552	0.0774019	0.915573
		Inverse variance weighted	13	0.0428423	0.0568357	0.450974
		Simple mode	13	-0.0215557	0.139289	0.879587
		Weighted mode	13	-0.0402328	0.118365	0.739804
	genus.Veillonella.id.2198	MR Egger	7	1.57329	2.58104	0.568789
		Weighted median	7	0.015594	0.134565	0.907744
		Inverse variance weighted	7	-0.0748662	0.1199	0.53236
		Simple mode	7	-0.0157253	0.198055	0.939297
		Weighted mode	7	-0.0075438	0.197747	0.970807
	genus..Eubacteriumcoprostanoligenesgroup.id.11375	MR Egger	12	-0.237092	0.284477	0.424061
		Weighted median	12	0.0305814	0.125294	0.807171
		Inverse variance weighted	12	0.0449067	0.0930929	0.629532
		Simple mode	12	0.138342	0.225811	0.552566
		Weighted mode	12	0.0613258	0.174327	0.731645
	genus.Victivallis.id.2256	MR Egger	12	0.261236	0.32113	0.434879
		Weighted median	12	-0.049965	0.0638942	0.434217
		Inverse variance weighted	12	-0.0560104	0.0484966	0.248117
		Simple mode	12	-0.0617225	0.106092	0.572443
		Weighted mode	12	-0.0599446	0.10877	0.592572
order	order.Actinomycetales.id.420	MR Egger	4	-0.159965	0.246807	0.583369
		Weighted median	4	-0.0518448	0.137301	0.705727
		Inverse variance weighted	4	-0.0594538	0.113149	0.599272
		Simple mode	4	0.00460274	0.171434	0.980267
		Weighted mode	4	-0.0506215	0.145196	0.750391
	order.Bacillales.id.1674	MR Egger	9	0.0823881	0.224213	0.724139
		Weighted median	9	-0.00593079	0.0689958	0.931499
		Inverse variance weighted	9	-0.0286227	0.0530114	0.589242
		Simple mode	9	-0.0343685	0.103487	0.748346
		Weighted mode	9	-0.00385258	0.101909	0.97077
	order.Bacteroidales.id.913	MR Egger	14	0.232327	0.277046	0.418092
		Weighted median	14	-0.0641951	0.147082	0.662504
		Inverse variance weighted	14	-0.129635	0.114576	0.257872
		Simple mode	14	-0.380972	0.254052	0.157611
		Weighted mode	14	-0.131301	0.229426	0.576881
170	order.Bifidobacteriales.id.432	MR Egger	17	-0.17281	0.279831	0.546132
		Weighted median	17	0.0430677	0.109588	0.694323
		Inverse variance weighted	17	0.065696	0.0761619	0.388367
		Simple mode	17	0.10638	0.178367	0.559244
		Weighted mode	17	0.0696762	0.135078	0.613032
	order.Burkholderiales.id.2874	MR Egger	12	0.272367	0.312234	0.403495
		Weighted median	12	-0.0386443	0.136524	0.777132
		Inverse variance weighted	12	-0.0420866	0.101912	0.679629
		Simple mode	12	0.00593424	0.2263	0.979549
		Weighted mode	12	0.0567154	0.220766	0.801995
	order.Clostridiales.id.1863	MR Egger	14	0.683917	0.395048	0.109015
		Weighted median	14	-0.00619845	0.148909	0.966797
		Inverse variance weighted	14	0.0876362	0.10143	0.387586
		Simple mode	14	-0.0257355	0.280122	0.9282
		Weighted mode	14	0.00412176	0.218762	0.985254
	order.Coriobacteriales.id.810	MR Egger	17	-0.0765584	0.211306	0.722173
		Weighted median	17	0.0614456	0.116212	0.596989
		Inverse variance weighted	17	0.0479443	0.0840151	0.568228
		Simple mode	17	0.0796208	0.174399	0.654136
		Weighted mode	17	0.0554293	0.154684	0.724774
	order.Desulfovibrionales.id.3156	MR Egger	12	0.109957	0.613219	0.861275
		Weighted median	12	0.183043	0.148848	0.218798
		Inverse variance weighted	12	0.161994	0.1324	0.221133
		Simple mode	12	0.404626	0.300921	0.205817
		Weighted mode	12	0.28239	0.299306	0.365696
	order.Enterobacteriales.id.3468	MR Egger	11	-0.103126	0.478581	0.834196
		Weighted median	11	0.0949904	0.146524	0.516795
		Inverse variance weighted	11	0.109418	0.104402	0.294616
		Simple mode	11	0.329294	0.249619	0.216513
		Weighted mode	11	0.0055785	0.231562	0.981254
	order.Erysipelotrichales.id.2148	MR Egger	13	0.474983	0.465196	0.329167
		Weighted median	13	0.0188559	0.145566	0.896934
		Inverse variance weighted	13	-0.0100469	0.107579	0.925593
		Simple mode	13	0.0264959	0.258937	0.920188
		Weighted mode	13	0.0120189	0.236892	0.960371
	order.Gastranaerophilales.id.1591	MR Egger	12	-0.0906093	0.302688	0.770803
		Weighted median	12	0.0719713	0.0975041	0.460432
		Inverse variance weighted	12	0.0569281	0.0917423	0.534914
		Simple mode	12	0.134898	0.184092	0.47902
		Weighted mode	12	0.15166	0.170068	0.391611
	order.Lactobacillales.id.1800	MR Egger	19	0.0677301	0.239158	0.780442
		Weighted median	19	-0.0346612	0.115634	0.764369
		Inverse variance weighted	19	0.0161857	0.0940838	0.86341
		Simple mode	19	-0.100963	0.222375	0.655241
		Weighted mode	19	-0.0615138	0.223373	0.786156
	order.Methanobacteriales.id.120	MR Egger	11	0.12093	0.230719	0.612841
		Weighted median	11	0.054771	0.0779531	0.482296
		Inverse variance weighted	11	-0.0236923	0.0602214	0.694009
		Simple mode	11	0.127341	0.141761	0.390153
		Weighted mode	11	0.124922	0.138229	0.387393
180	order.MollicutesRF9.id.11579	MR Egger	15	0.0102297	0.232204	0.96553
		Weighted median	15	-0.18702	0.10348	0.0707148
		Inverse variance weighted	15	-0.152234	0.0741033	0.0399417
		Simple mode	15	-0.216302	0.187334	0.267569
		Weighted mode	15	-0.230218	0.195991	0.259732
	order.NB1n.id.3953	MR Egger	15	-0.0777965	0.225847	0.736005
		Weighted median	15	-0.0263356	0.0660422	0.690063
		Inverse variance weighted	15	-0.0181987	0.0512286	0.722407
		Simple mode	15	-0.0632095	0.119603	0.605433
		Weighted mode	15	-0.0580014	0.111688	0.611652
	order.Pasteurellales.id.3688	MR Egger	18	-0.286666	0.179152	0.129127
		Weighted median	18	-0.160184	0.0936356	0.0871324
		Inverse variance weighted	18	-0.129907	0.0778032	0.0949813
		Simple mode	18	-0.230046	0.158571	0.165054
		Weighted mode	18	-0.203191	0.120564	0.110191
	order.Rhodospirillales.id.2667	MR Egger	14	-0.0177603	0.318134	0.956399
		Weighted median	14	0.0198267	0.0971665	0.838316
		Inverse variance weighted	14	-0.00441472	0.0789343	0.955398
		Simple mode	14	0.0231146	0.155751	0.884299
		Weighted mode	14	0.0388174	0.137233	0.781741
	order.Selenomonadales.id.2165	MR Egger	13	-0.476629	0.363999	0.217081
		Weighted median	13	0.100671	0.137788	0.465007
		Inverse variance weighted	13	0.0536967	0.103649	0.604413
		Simple mode	13	0.0991376	0.230926	0.675309
		Weighted mode	13	0.106644	0.233291	0.655744
	order.Verrucomicrobiales.id.4030	MR Egger	12	-0.142613	0.362951	0.702619
		Weighted median	12	-0.0508709	0.121154	0.674568
		Inverse variance weighted	12	-0.00691569	0.100158	0.944951
		Simple mode	12	-0.0448102	0.184791	0.812862
		Weighted mode	12	-0.0448102	0.1654	0.791469
	order.Victivallales.id.2254	MR Egger	10	-0.0501496	0.23489	0.836275
		Weighted median	10	0.0610439	0.0777622	0.432449
		Inverse variance weighted	10	0.0831218	0.0621167	0.180846
		Simple mode	10	0.0252475	0.128835	0.848989
		Weighted mode	10	0.0375295	0.141647	0.797015
	phylum.Actinobacteria.id.400	MR Egger	16	-0.468584	0.399957	0.260918
		Weighted median	16	0.0821826	0.130812	0.52984
		Inverse variance weighted	16	0.136021	0.0912472	0.136042
		Simple mode	16	0.0564068	0.235921	0.814271
		Weighted mode	16	0.0522364	0.197609	0.795114
	phylum.Bacteroidetes.id.905	MR Egger	12	0.118135	0.270693	0.671805
		Weighted median	12	-0.0562222	0.149618	0.707087
		Inverse variance weighted	12	-0.0482417	0.110114	0.661308
		Simple mode	12	-0.248524	0.252396	0.345955
		Weighted mode	12	-0.109417	0.214844	0.620612
	phylum.Cyanobacteria.id.1500	MR Egger	10	0.135502	0.301452	0.665
		Weighted median	10	0.116879	0.101937	0.251555
		Inverse variance weighted	10	0.15052	0.0880593	0.087395
		Simple mode	10	0.126489	0.167099	0.46842
		Weighted mode	10	0.0970318	0.153445	0.542884
190	phylum.Euryarchaeota.id.55	MR Egger	11	0.147758	0.232236	0.540462
		Weighted median	11	0.0734871	0.0673644	0.275322
		Inverse variance weighted	11	0.0821934	0.0524056	0.116786
		Simple mode	11	0.0727757	0.0960245	0.466004
		Weighted mode	11	0.0691671	0.097268	0.493276
	phylum.Firmicutes.id.1672	MR Egger	18	-0.00544426	0.302638	0.98587
		Weighted median	18	-0.00769518	0.12886	0.952381
		Inverse variance weighted	18	-0.0333166	0.106294	0.753948
		Simple mode	18	0.133726	0.262028	0.616369
		Weighted mode	18	0.152271	0.206184	0.470273
	phylum.Lentisphaerae.id.2238	MR Egger	11	-0.0314298	0.23372	0.895985
		Weighted median	11	0.0784542	0.0784173	0.317082
		Inverse variance weighted	11	0.0887378	0.0587871	0.131177
		Simple mode	11	0.0683371	0.120895	0.584356
		Weighted mode	11	0.0858972	0.116752	0.478801
	phylum.Tenericutes.id.3919	MR Egger	12	0.120308	0.290606	0.687621
		Weighted median	12	-0.0913356	0.10793	0.397413
		Inverse variance weighted	12	-0.0726385	0.0852055	0.393931
		Simple mode	12	-0.178142	0.177126	0.336154
		Weighted mode	12	-0.198335	0.184662	0.305799
	phylum.Verrucomicrobia.id.3982	MR Egger	12	-0.0113346	0.22639	0.961055
		Weighted median	12	-0.0693899	0.117038	0.553259
		Inverse variance weighted	12	-0.0229715	0.0853073	0.787715
		Simple mode	12	-0.0888129	0.172992	0.61783
		Weighted mode	12	-0.110619	0.157998	0.498386
	phylum.Proteobacteria.id.2375	MR Egger	14	-0.0796672	0.441587	0.859841
		Weighted median	14	-0.238383	0.154075	0.121818
		Inverse variance weighted	14	-0.0254416	0.148386	0.863866
		Simple mode	14	-0.377378	0.296175	0.224909
		Weighted mode	14	-0.369946	0.269028	0.192329
Abbreviations: GU, gastric ulcer; SNP, single nucleotide polymorphism;

## Sheet: Sheet2
The estimates of two-sample MR of gut microbiome and DU risk
Classification	bacteria	method	nsnp	bate	standard error	pval
Class	class.Actinobacteria.id.419	MR Egger	17	-0.543935	0.30691	0.096651
		Weighted median	17	-0.194951	0.146662	0.183766
		Inverse variance weighted	17	0.02043	0.101337	0.840226
		Simple mode	17	-0.218886	0.317446	0.500374
		Weighted mode	17	-0.25984	0.210233	0.234312
	class.Alphaproteobacteria.id.2379	MR Egger	9	-0.0354146	0.440765	0.938209
		Weighted median	9	-0.167541	0.149318	0.261845
		Inverse variance weighted	9	-0.120034	0.115049	0.296796
		Simple mode	9	0.104895	0.227025	0.656355
		Weighted mode	9	-0.27729	0.239175	0.279742
	class.Bacilli.id.1673	MR Egger	22	0.203977	0.249467	0.423192
		Weighted median	22	-0.0657788	0.128003	0.607331
		Inverse variance weighted	22	-0.0761329	0.0951752	0.423755
		Simple mode	22	-0.0214569	0.204849	0.917572
		Weighted mode	22	0.0405019	0.192807	0.835642
	class.Bacteroidia.id.912	MR Egger	14	-0.557471	0.327271	0.11423
		Weighted median	14	0.110594	0.184308	0.548472
		Inverse variance weighted	14	0.041275	0.130188	0.751213
		Simple mode	14	0.172862	0.33476	0.614264
		Weighted mode	14	0.140316	0.323933	0.671997
	class.Betaproteobacteria.id.2867	MR Egger	13	0.19021	0.40239	0.645667
		Weighted median	13	-0.198024	0.171294	0.247661
		Inverse variance weighted	13	-0.096936	0.127561	0.447302
		Simple mode	13	-0.221983	0.265318	0.419128
		Weighted mode	13	-0.217114	0.278079	0.45007
	class.Clostridia.id.1859	MR Egger	15	0.204377	0.503327	0.691309
		Weighted median	15	0.0874359	0.170066	0.607162
		Inverse variance weighted	15	0.103853	0.124939	0.405843
		Simple mode	15	0.0747935	0.259356	0.777281
		Weighted mode	15	0.133357	0.230975	0.572863
	class.Coriobacteriia.id.809	MR Egger	17	-0.153329	0.272048	0.581347
		Weighted median	17	-0.0162283	0.147478	0.912379
		Inverse variance weighted	17	-0.027995	0.108419	0.796244
		Simple mode	17	0.0901187	0.240633	0.712944
		Weighted mode	17	-0.098081	0.208885	0.645015
	class.Deltaproteobacteria.id.3087	MR Egger	13	0.259637	0.599797	0.673471
		Weighted median	13	0.0454108	0.169016	0.788178
		Inverse variance weighted	13	0.156263	0.127932	0.221916
		Simple mode	13	0.0133095	0.298193	0.965133
		Weighted mode	13	0.00985698	0.28271	0.97276
	class.Erysipelotrichia.id.2147	MR Egger	13	-0.33448	0.600145	0.588461
		Weighted median	13	-0.218282	0.190703	0.252368
		Inverse variance weighted	13	-0.0920889	0.138932	0.507436
		Simple mode	13	-0.353642	0.314678	0.283069
		Weighted mode	13	-0.347438	0.314763	0.291319
10	class.Gammaproteobacteria.id.3303	MR Egger	9	-0.441223	0.541395	0.441928
		Weighted median	9	-0.0665265	0.20486	0.745377
		Inverse variance weighted	9	-0.0362223	0.15941	0.820247
		Simple mode	9	-0.108884	0.317437	0.740429
		Weighted mode	9	-0.210545	0.300062	0.502783
	class.Lentisphaeria.id.2250	MR Egger	10	0.237328	0.302647	0.455527
		Weighted median	10	0.143084	0.112863	0.20488
		Inverse variance weighted	10	0.199972	0.0801198	0.0125635
		Simple mode	10	0.0580241	0.194166	0.771849
		Weighted mode	10	0.0399188	0.167195	0.816643
	class.Melainabacteria.id.1589	MR Egger	13	0.327639	0.251014	0.218446
		Weighted median	13	-0.0741115	0.108042	0.492743
		Inverse variance weighted	13	-0.0428334	0.0784709	0.585168
		Simple mode	13	-0.0575759	0.1877	0.764296
		Weighted mode	13	-0.0504547	0.174288	0.777146
	class.Methanobacteria.id.119	MR Egger	11	0.196797	0.303466	0.532858
		Weighted median	11	0.113575	0.0966389	0.239896
		Inverse variance weighted	11	0.101206	0.0778239	0.193447
		Simple mode	11	0.108079	0.158604	0.511064
		Weighted mode	11	0.11539	0.137172	0.419894
	class.Mollicutes.id.3920	MR Egger	12	-0.231516	0.373319	0.549026
		Weighted median	12	0.120192	0.148524	0.418376
		Inverse variance weighted	12	0.0262037	0.110021	0.811749
		Simple mode	12	0.222158	0.237088	0.368861
		Weighted mode	12	0.0988479	0.228814	0.674087
	class.Negativicutes.id.2164	MR Egger	13	0.282941	0.467147	0.557018
		Weighted median	13	0.436606	0.18629	0.0190938
		Inverse variance weighted	13	0.318845	0.13371	0.0170972
		Simple mode	13	0.545003	0.318425	0.112677
		Weighted mode	13	0.540071	0.339338	0.137472
	class.Verrucomicrobiae.id.4029	MR Egger	12	0.161383	0.405097	0.698722
		Weighted median	12	0.00138857	0.151765	0.9927
		Inverse variance weighted	12	-0.059029	0.11328	0.602304
		Simple mode	12	-0.0208704	0.263574	0.93831
		Weighted mode	12	-0.0149706	0.225702	0.948306
family	family.Acidaminococcaceae.id.2166	MR Egger	8	0.686229	0.432747	0.16389
		Weighted median	8	0.133493	0.171944	0.43753
		Inverse variance weighted	8	-0.0188112	0.172263	0.913044
		Simple mode	8	0.126096	0.256872	0.638517
		Weighted mode	8	0.170911	0.207509	0.437308
	family.Actinomycetaceae.id.421	MR Egger	4	-0.137231	0.360133	0.739832
		Weighted median	4	0.00961318	0.174466	0.956058
		Inverse variance weighted	4	0.0958167	0.151699	0.527632
		Simple mode	4	0.0770156	0.257827	0.784657
		Weighted mode	4	-0.0341314	0.182205	0.86336
	family.Alcaligenaceae.id.2875	MR Egger	16	-0.284088	0.504735	0.582441
		Weighted median	16	-0.132704	0.171077	0.437926
		Inverse variance weighted	16	-0.164927	0.119368	0.167074
		Simple mode	16	-0.20221	0.306302	0.519157
		Weighted mode	16	-0.196724	0.27734	0.489002
20	family.Bacteroidaceae.id.917	MR Egger	11	-0.700459	0.762291	0.382122
		Weighted median	11	-0.276388	0.187029	0.139466
		Inverse variance weighted	11	-0.155677	0.141581	0.271521
		Simple mode	11	-0.340511	0.316494	0.30725
		Weighted mode	11	-0.36721	0.336003	0.300076
	family.BacteroidalesS24.7group.id.11173	MR Egger	10	0.263137	0.515327	0.623404
		Weighted median	10	0.190545	0.14219	0.180224
		Inverse variance weighted	10	0.150091	0.114279	0.189058
		Simple mode	10	0.303563	0.231911	0.222979
		Weighted mode	10	0.280472	0.203393	0.201206
	family.Bifidobacteriaceae.id.433	MR Egger	17	-0.769075	0.410876	0.0808663
		Weighted median	17	-0.0383084	0.146409	0.793589
		Inverse variance weighted	17	0.0330444	0.12211	0.78669
		Simple mode	17	0.342851	0.277507	0.23449
		Weighted mode	17	-0.232943	0.223921	0.31367
	family.Christensenellaceae.id.1866	MR Egger	11	-0.154829	0.314069	0.633832
		Weighted median	11	-0.108163	0.169955	0.524501
		Inverse variance weighted	11	-0.140147	0.153421	0.36099
		Simple mode	11	0.12501	0.243298	0.618542
		Weighted mode	11	-0.075826	0.172152	0.668972
	family.Clostridiaceae1.id.1869	MR Egger	11	0.251493	0.387078	0.532104
		Weighted median	11	0.380126	0.171646	0.0267878
		Inverse variance weighted	11	0.412919	0.128312	0.0012905
		Simple mode	11	0.385931	0.259625	0.167981
		Weighted mode	11	0.375648	0.23137	0.135529
	family.ClostridialesvadinBB60group.id.11286	MR Egger	17	0.377085	0.266563	0.177602
		Weighted median	17	0.0701398	0.126787	0.580121
		Inverse variance weighted	17	0.0524027	0.0965867	0.587443
		Simple mode	17	0.145841	0.233185	0.540506
		Weighted mode	17	0.118408	0.191454	0.544973
	family.Coriobacteriaceae.id.811	MR Egger	17	-0.153329	0.272048	0.581347
		Weighted median	17	-0.0162283	0.145453	0.911164
		Inverse variance weighted	17	-0.027995	0.108419	0.796244
		Simple mode	17	0.0901187	0.255228	0.728629
		Weighted mode	17	-0.098081	0.220711	0.662716
	family.Defluviitaleaceae.id.1924	MR Egger	12	0.0211256	0.34974	0.953024
		Weighted median	12	0.0183475	0.125866	0.884103
		Inverse variance weighted	12	-0.00378759	0.0984725	0.969318
		Simple mode	12	0.0391543	0.194387	0.844043
		Weighted mode	12	0.0264134	0.195889	0.895175
	family.Desulfovibrionaceae.id.3169	MR Egger	11	0.0974514	0.603994	0.875385
		Weighted median	11	0.0482907	0.177966	0.786123
		Inverse variance weighted	11	0.207692	0.137404	0.130651
		Simple mode	11	-0.00269505	0.290765	0.992787
		Weighted mode	11	-0.00269505	0.292451	0.992829
	family.Enterobacteriaceae.id.3469	MR Egger	11	-0.0293323	0.618438	0.963207
		Weighted median	11	-0.0690466	0.177176	0.696753
		Inverse variance weighted	11	-0.0462656	0.134942	0.731708
		Simple mode	11	-0.208016	0.29715	0.499867
		Weighted mode	11	-0.246592	0.282467	0.403142
30	family.Erysipelotrichaceae.id.2149	MR Egger	13	-0.33448	0.600145	0.588461
		Weighted median	13	-0.218282	0.189158	0.248514
		Inverse variance weighted	13	-0.0920889	0.138932	0.507436
		Simple mode	13	-0.353642	0.337911	0.315928
		Weighted mode	13	-0.347438	0.303717	0.27495
	family.FamilyXI.id.1936	MR Egger	10	-0.236329	0.355285	0.524644
		Weighted median	10	-0.0279261	0.0878277	0.750512
		Inverse variance weighted	10	-0.0659537	0.0678592	0.331091
		Simple mode	10	-0.0927448	0.130153	0.494163
		Weighted mode	10	-0.00963839	0.125609	0.940514
	family.FamilyXIII.id.1957	MR Egger	10	0.204532	0.64574	0.759548
		Weighted median	10	-0.0577699	0.198011	0.770477
		Inverse variance weighted	10	-0.137718	0.151726	0.364052
		Simple mode	10	0.0404733	0.326235	0.903993
		Weighted mode	10	0.0404733	0.300061	0.895672
	family.Lachnospiraceae.id.1987	MR Egger	17	-0.40457	0.490802	0.422682
		Weighted median	17	0.0399125	0.173514	0.818073
		Inverse variance weighted	17	0.000590272	0.13682	0.996558
		Simple mode	17	-0.0994935	0.313539	0.755101
		Weighted mode	17	-0.0441586	0.306273	0.887158
	family.Lactobacillaceae.id.1836	MR Egger	11	-0.0194179	0.322505	0.953304
		Weighted median	11	0.0490614	0.122705	0.68928
		Inverse variance weighted	11	0.0498976	0.114705	0.663556
		Simple mode	11	0.253813	0.202478	0.238524
		Weighted mode	11	0.065898	0.166663	0.700854
	family.Methanobacteriaceae.id.121	MR Egger	11	0.196797	0.303466	0.532858
		Weighted median	11	0.113575	0.0939689	0.226801
		Inverse variance weighted	11	0.101206	0.0778239	0.193447
		Simple mode	11	0.108079	0.150959	0.490401
		Weighted mode	11	0.11539	0.137303	0.42
	family.Oxalobacteraceae.id.2966	MR Egger	15	0.0357495	0.255879	0.891028
		Weighted median	15	-0.000134327	0.0922804	0.998839
		Inverse variance weighted	15	-0.0241468	0.0650643	0.710547
		Simple mode	15	0.038326	0.156191	0.809724
		Weighted mode	15	0.00105369	0.156198	0.994713
	family.Pasteurellaceae.id.3689	MR Egger	18	-0.0884612	0.171541	0.613125
		Weighted median	18	-0.0230892	0.101351	0.819791
		Inverse variance weighted	18	-0.0799834	0.074712	0.284369
		Simple mode	18	-0.123044	0.150698	0.425513
		Weighted mode	18	-0.0219083	0.136896	0.874739
	family.Peptococcaceae.id.2024	MR Egger	9	0.140441	0.318321	0.672379
		Weighted median	9	0.035947	0.150745	0.811523
		Inverse variance weighted	9	0.0250824	0.115398	0.827932
		Simple mode	9	0.0279673	0.230326	0.906349
		Weighted mode	9	0.0279673	0.201762	0.8931
	family.Peptostreptococcaceae.id.2042	MR Egger	15	0.470535	0.264477	0.0985979
		Weighted median	15	-0.07179	0.1538	0.640661
		Inverse variance weighted	15	0.0803771	0.119877	0.502543
		Simple mode	15	-0.273981	0.287142	0.356185
		Weighted mode	15	-0.228027	0.293083	0.449502
40	family.Porphyromonadaceae.id.943	MR Egger	10	1.06012	0.715384	0.176651
		Weighted median	10	0.124182	0.215149	0.563809
		Inverse variance weighted	10	0.113062	0.160434	0.480983
		Simple mode	10	0.335858	0.343363	0.353562
		Weighted mode	10	0.307735	0.332937	0.379444
	family.Prevotellaceae.id.960	MR Egger	18	0.208312	0.426655	0.632001
		Weighted median	18	-0.272953	0.155053	0.0783425
		Inverse variance weighted	18	-0.110276	0.131496	0.401676
		Simple mode	18	-0.42386	0.325175	0.209788
		Weighted mode	18	-0.43749	0.306651	0.171783
	family.Rhodospirillaceae.id.2717	MR Egger	16	-0.210028	0.395123	0.60337
		Weighted median	16	-0.0544552	0.123863	0.660198
		Inverse variance weighted	16	0.0101057	0.096626	0.916704
		Simple mode	16	0.328261	0.231556	0.176736
		Weighted mode	16	-0.141759	0.171959	0.422639
	family.Rikenellaceae.id.967	MR Egger	18	-0.150466	0.400071	0.711784
		Weighted median	18	0.0624437	0.162663	0.701065
		Inverse variance weighted	18	0.0388229	0.124994	0.756107
		Simple mode	18	0.0348981	0.298261	0.908227
		Weighted mode	18	0.142865	0.317673	0.658591
	family.Ruminococcaceae.id.2050	MR Egger	12	0.238257	0.298842	0.443813
		Weighted median	12	0.157316	0.174981	0.368629
		Inverse variance weighted	12	0.0429738	0.133164	0.746912
		Simple mode	12	0.225619	0.258182	0.400862
		Weighted mode	12	0.199821	0.206197	0.353332
	family.Streptococcaceae.id.1850	MR Egger	14	0.0515908	0.456335	0.911857
		Weighted median	14	-0.111586	0.158771	0.482175
		Inverse variance weighted	14	-0.0247776	0.120928	0.837654
		Simple mode	14	0.15477	0.26411	0.567907
		Weighted mode	14	-0.169802	0.258889	0.523337
	family.Veillonellaceae.id.2172	MR Egger	20	-0.0233077	0.247357	0.92597
		Weighted median	20	0.143582	0.142153	0.312468
		Inverse variance weighted	20	-0.0853161	0.117892	0.469263
		Simple mode	20	0.131672	0.217424	0.551947
		Weighted mode	20	0.123309	0.149371	0.419321
	family.Verrucomicrobiaceae.id.4036	MR Egger	12	0.161171	0.405092	0.699092
		Weighted median	12	0.00139031	0.152228	0.992713
		Inverse variance weighted	12	-0.0590545	0.113305	0.602229
		Simple mode	12	-0.0207513	0.246687	0.934472
		Weighted mode	12	-0.0148492	0.223732	0.948274
	family.Victivallaceae.id.2255	MR Egger	13	0.310688	0.324639	0.359115
		Weighted median	13	-0.00446747	0.083345	0.957252
		Inverse variance weighted	13	-0.0396624	0.0677132	0.55805
		Simple mode	13	0.0300749	0.14141	0.835148
		Weighted mode	13	0.0364468	0.135255	0.792148
genus	genus..Clostridiuminnocuumgroup.id.14397	MR Egger	10	0.417193	0.518433	0.444237
		Weighted median	10	0.0480758	0.103909	0.6436
		Inverse variance weighted	10	0.011895	0.0965216	0.90192
		Simple mode	10	-0.0935102	0.16434	0.583273
		Weighted mode	10	0.0924531	0.171181	0.602241
50	genus..Eubacteriumbrachygroup.id.11296	MR Egger	11	0.342845	0.260234	0.220238
		Weighted median	11	-0.109921	0.0963377	0.253873
		Inverse variance weighted	11	-0.0355054	0.071655	0.620243
		Simple mode	11	-0.141317	0.155095	0.383647
		Weighted mode	11	-0.139108	0.160744	0.407102
	genus..Eubacteriumcoprostanoligenesgroup.id.11375	MR Egger	13	-0.340719	0.518622	0.524707
		Weighted median	13	-0.0288269	0.179686	0.872543
		Inverse variance weighted	13	0.0473493	0.134629	0.725061
		Simple mode	13	-0.0333565	0.295356	0.911948
		Weighted mode	13	-0.0846653	0.258516	0.748928
	genus..Eubacteriumeligensgroup.id.14372	MR Egger	9	-0.663314	0.338841	0.091142
		Weighted median	9	-0.173416	0.17807	0.330126
		Inverse variance weighted	9	-0.0894662	0.138576	0.518531
		Simple mode	9	-0.164491	0.272277	0.562493
		Weighted mode	9	-0.266183	0.229828	0.280194
	genus..Eubacteriumfissicatenagroup.id.14373	MR Egger	9	0.378677	0.411587	0.388156
		Weighted median	9	0.156725	0.104134	0.132314
		Inverse variance weighted	9	0.102768	0.0794954	0.196096
		Simple mode	9	0.200585	0.149934	0.217735
		Weighted mode	9	0.192712	0.142587	0.213495
	genus..Eubacteriumhalliigroup.id.11338	MR Egger	14	-0.00995098	0.27381	0.971607
		Weighted median	14	0.0769646	0.152464	0.613696
		Inverse variance weighted	14	0.0517838	0.126714	0.682785
		Simple mode	14	0.050436	0.216422	0.819356
		Weighted mode	14	0.0790712	0.236544	0.743502
	genus..Eubacteriumnodatumgroup.id.11297	MR Egger	11	0.210627	0.290047	0.486182
		Weighted median	11	-0.120583	0.0885529	0.17329
		Inverse variance weighted	11	-0.105311	0.0658844	0.109951
		Simple mode	11	-0.14708	0.164611	0.392585
		Weighted mode	11	-0.135504	0.153315	0.39754
	genus..Eubacteriumoxidoreducensgroup.id.11339	MR Egger	6	-0.139925	0.685698	0.848266
		Weighted median	6	0.0441883	0.14876	0.766433
		Inverse variance weighted	6	0.0512086	0.157358	0.744858
		Simple mode	6	-0.273279	0.344548	0.463648
		Weighted mode	6	-0.273279	0.333974	0.450429
	genus..Eubacteriumrectalegroup.id.14374	MR Egger	11	-0.28906	0.531073	0.599463
		Weighted median	11	0.0108886	0.186944	0.953553
		Inverse variance weighted	11	0.0724829	0.189005	0.701352
		Simple mode	11	0.30629	0.357637	0.411813
		Weighted mode	11	-0.0815175	0.234306	0.735119
	genus..Eubacteriumruminantiumgroup.id.11340	MR Egger	19	-0.218355	0.228136	0.351919
		Weighted median	19	-0.0810358	0.0928043	0.38256
		Inverse variance weighted	19	-0.0702933	0.0691481	0.309362
		Simple mode	19	-0.0998039	0.177264	0.580364
		Weighted mode	19	-0.0894244	0.166024	0.596746
	genus..Eubacteriumventriosumgroup.id.11341	MR Egger	16	-0.821753	0.569291	0.170892
		Weighted median	16	-0.0817376	0.157972	0.604864
		Inverse variance weighted	16	-0.0922082	0.129538	0.476573
		Simple mode	16	0.145889	0.309582	0.644245
		Weighted mode	16	0.0971572	0.27028	0.724255
60-65	genus..Eubacteriumxylanophilumgroup.id.14375	MR Egger	12	-0.250076	0.346289	0.48674
		Weighted median	12	-0.034632	0.145523	0.811894
		Inverse variance weighted	12	-0.00581431	0.112607	0.958821
		Simple mode	12	-6.91417e-05	0.229541	0.999765
		Weighted mode	12	-0.0300831	0.230951	0.898715
	genus..Ruminococcusgauvreauiigroup.id.11342	MR Egger	12	-0.0940778	0.582177	0.874842
		Weighted median	12	0.223285	0.159691	0.162043
		Inverse variance weighted	12	-0.0112191	0.129817	0.931131
		Simple mode	12	0.261906	0.245651	0.309189
		Weighted mode	12	0.261906	0.216962	0.252691
	genus..Ruminococcusgnavusgroup.id.14376	MR Egger	11	0.112638	0.417825	0.793561
		Weighted median	11	0.0775221	0.112841	0.49208
		Inverse variance weighted	11	0.140813	0.0871506	0.106149
		Simple mode	11	0.0727487	0.177966	0.691318
		Weighted mode	11	0.0624196	0.181997	0.738721
	genus..Ruminococcustorquesgroup.id.14377	MR Egger	11	0.394706	0.822285	0.642671
		Weighted median	11	0.0750679	0.226186	0.739976
		Inverse variance weighted	11	0.0092711	0.220159	0.96641
		Simple mode	11	0.0232411	0.345253	0.947657
		Weighted mode	11	0.0147859	0.371455	0.969032
	genus.Actinomyces.id.423	MR Egger	8	-0.00741227	0.320595	0.982304
		Weighted median	8	-0.000618993	0.149564	0.996698
		Inverse variance weighted	8	0.00459889	0.117457	0.968768
		Simple mode	8	-0.014728	0.198729	0.942995
		Weighted mode	8	-0.0265493	0.166782	0.878018
	genus.Adlercreutzia.id.812	MR Egger	12	0.509198	0.601667	0.41717
		Weighted median	12	-0.186028	0.142843	0.192805
		Inverse variance weighted	12	-0.224255	0.126522	0.0763174
		Simple mode	12	-0.174096	0.266559	0.527092
		Weighted mode	12	-0.16794	0.219457	0.460224
	genus.Akkermansia.id.4037	MR Egger	12	0.161086	0.404875	0.699089
		Weighted median	12	0.00139279	0.151098	0.992645
		Inverse variance weighted	12	-0.059028	0.11326	0.602246
		Simple mode	12	-0.0213121	0.25655	0.935287
		Weighted mode	12	-0.0154174	0.218998	0.945139
	genus.Alistipes.id.968	MR Egger	13	0.715302	0.712416	0.33693
		Weighted median	13	-0.0832368	0.191009	0.663
		Inverse variance weighted	13	-0.098847	0.143661	0.491417
		Simple mode	13	-0.124307	0.306163	0.691877
		Weighted mode	13	-0.130299	0.284912	0.655601
	genus.Allisonella.id.2174	MR Egger	9	-0.161719	0.526353	0.767597
		Weighted median	9	0.0711678	0.0921431	0.4399
		Inverse variance weighted	9	0.0519432	0.0761249	0.495023
		Simple mode	9	0.211356	0.197642	0.316096
		Weighted mode	9	0.208665	0.195136	0.316121
	genus.Alloprevotella.id.961	MR Egger	6	-0.619624	0.753081	0.456852
		Weighted median	6	0.0455843	0.101446	0.653181
		Inverse variance weighted	6	0.0488986	0.0839941	0.560454
		Simple mode	6	0.154568	0.160542	0.379874
		Weighted mode	6	-0.0598403	0.159871	0.723527
70	genus.Anaerofilum.id.2053	MR Egger	11	0.35602	0.357109	0.344836
		Weighted median	11	0.0682005	0.102573	0.506118
		Inverse variance weighted	11	0.119065	0.0782968	0.128339
		Simple mode	11	0.034835	0.171706	0.843301
		Weighted mode	11	0.0239414	0.156479	0.881441
	genus.Anaerostipes.id.1991	MR Egger	15	0.0776145	0.371739	0.83785
		Weighted median	15	0.187909	0.168913	0.265939
		Inverse variance weighted	15	0.17914	0.12376	0.147765
		Simple mode	15	0.212838	0.278752	0.457817
		Weighted mode	15	0.194158	0.285245	0.507183
	genus.Anaerotruncus.id.2054	MR Egger	15	-0.0280016	0.367095	0.940359
		Weighted median	15	-0.0536589	0.162443	0.741155
		Inverse variance weighted	15	-0.0388915	0.120912	0.747717
		Simple mode	15	-0.0404742	0.263706	0.880208
		Weighted mode	15	0.00247126	0.241253	0.991972
	genus.Bacteroides.id.918	MR Egger	11	-0.700459	0.762291	0.382122
		Weighted median	11	-0.276388	0.197242	0.161134
		Inverse variance weighted	11	-0.155677	0.141581	0.271521
		Simple mode	11	-0.340511	0.335814	0.334494
		Weighted mode	11	-0.36721	0.317994	0.275033
	genus.Barnesiella.id.944	MR Egger	11	0.35602	0.357109	0.344836
		Weighted median	11	0.0682005	0.102573	0.506118
		Inverse variance weighted	11	0.119065	0.0782968	0.128339
		Simple mode	11	0.034835	0.171706	0.843301
		Weighted mode	11	0.0239414	0.156479	0.881441
	genus.Bifidobacterium.id.436	MR Egger	15	0.203119	0.315356	0.530714
		Weighted median	15	0.281216	0.154379	0.0685167
		Inverse variance weighted	15	0.20042	0.115221	0.0819584
		Simple mode	15	0.385739	0.298528	0.217232
		Weighted mode	15	0.432405	0.340125	0.224334
	genus.Bilophila.id.3170	MR Egger	16	-0.325953	0.440998	0.472042
		Weighted median	16	-0.0361753	0.139982	0.796076
		Inverse variance weighted	16	0.051955	0.105823	0.623453
		Simple mode	16	-0.0761178	0.248097	0.763209
		Weighted mode	16	-0.0928938	0.236828	0.700397
	genus.Blautia.id.1992	MR Egger	12	0.341108	0.359039	0.364478
		Weighted median	12	-0.0491056	0.183665	0.789188
		Inverse variance weighted	12	0.00269556	0.140838	0.98473
		Simple mode	12	-0.172668	0.316988	0.59682
		Weighted mode	12	-0.172668	0.307629	0.585855
	genus.Butyricicoccus.id.2055	MR Egger	9	-0.0380407	0.286795	0.89821
		Weighted median	9	0.0888464	0.185971	0.632833
		Inverse variance weighted	9	0.0624011	0.142262	0.660925
		Simple mode	9	-0.00295274	0.271446	0.991587
		Weighted mode	9	0.0344733	0.235052	0.887027
	genus.Butyricimonas.id.945	MR Egger	17	0.00192409	0.40707	0.996291
		Weighted median	17	0.0285231	0.130798	0.827375
		Inverse variance weighted	17	0.111829	0.0998956	0.262944
		Simple mode	17	0.0080993	0.231849	0.972565
		Weighted mode	17	-0.0757959	0.226385	0.742117
80	genus.Butyrivibrio.id.1993	MR Egger	16	0.158174	0.248707	0.535045
		Weighted median	16	0.0502212	0.0738933	0.496729
		Inverse variance weighted	16	0.0517571	0.0563402	0.358277
		Simple mode	16	0.0245546	0.148327	0.870726
		Weighted mode	16	0.0452811	0.148083	0.763973
	genus.CandidatusSoleaferrea.id.11350	MR Egger	15	0.415279	0.375315	0.288574
		Weighted median	15	0.13407	0.105322	0.203036
		Inverse variance weighted	15	0.100814	0.0821859	0.219951
		Simple mode	15	0.22687	0.194251	0.262346
		Weighted mode	15	0.214009	0.176508	0.245401
	genus.Catenibacterium.id.2153	MR Egger	4	-1.09865	1.33903	0.498173
		Weighted median	4	-0.186197	0.130431	0.153422
		Inverse variance weighted	4	-0.210308	0.107054	0.0494706
		Simple mode	4	-0.170583	0.185091	0.424698
		Weighted mode	4	-0.164826	0.18396	0.436282
	genus.ChristensenellaceaeR.7group.id.11283	MR Egger	9	-0.022538	0.586444	0.970417
		Weighted median	9	-0.150042	0.212105	0.479321
		Inverse variance weighted	9	0.0132171	0.161276	0.934684
		Simple mode	9	-0.201779	0.302301	0.523251
		Weighted mode	9	-0.189432	0.308446	0.556175
	genus.Clostridiumsensustricto1.id.1873	MR Egger	8	0.683669	0.550302	0.260459
		Weighted median	8	0.305895	0.199025	0.1243
		Inverse variance weighted	8	0.438767	0.190235	0.0210852
		Simple mode	8	0.326704	0.271192	0.267465
		Weighted mode	8	0.326704	0.245346	0.224714
	genus.Collinsella.id.815	MR Egger	12	-0.0781723	0.689919	0.91203
		Weighted median	12	0.075088	0.184143	0.683443
		Inverse variance weighted	12	0.116063	0.160555	0.46975
		Simple mode	12	0.0182086	0.268118	0.947074
		Weighted mode	12	0.0255242	0.277295	0.928316
	genus.Coprobacter.id.949	MR Egger	14	-0.0296382	0.268023	0.913776
		Weighted median	14	-0.0912418	0.108682	0.401172
		Inverse variance weighted	14	-0.0982894	0.0795912	0.216857
		Simple mode	14	-0.0412778	0.182125	0.824225
		Weighted mode	14	-0.0828787	0.172538	0.63896
	genus.Coprococcus1.id.11301	MR Egger	14	0.317118	0.311277	0.328416
		Weighted median	14	0.108189	0.160057	0.499079
		Inverse variance weighted	14	0.117717	0.117514	0.316477
		Simple mode	14	0.112387	0.246914	0.656497
		Weighted mode	14	0.0999593	0.242379	0.68676
	genus.Coprococcus2.id.11302	MR Egger	10	0.0905376	0.676771	0.896882
		Weighted median	10	0.0831634	0.167326	0.619179
		Inverse variance weighted	10	0.0499948	0.122441	0.68304
		Simple mode	10	0.120364	0.251187	0.643239
		Weighted mode	10	0.132202	0.250626	0.61061
	genus.Coprococcus3.id.11303	MR Egger	9	0.753944	1.21503	0.554576
		Weighted median	9	-0.0513551	0.222278	0.817284
		Inverse variance weighted	9	-0.0333482	0.196897	0.865506
		Simple mode	9	0.327906	0.376503	0.409168
		Weighted mode	9	-0.0541441	0.355737	0.882796
90	genus.DefluviitaleaceaeUCG011.id.11287	MR Egger	10	0.271898	0.412416	0.528232
		Weighted median	10	0.0300317	0.152053	0.84343
		Inverse variance weighted	10	-0.0726221	0.109017	0.505314
		Simple mode	10	0.107384	0.232946	0.655749
		Weighted mode	10	0.0890522	0.226979	0.703939
	genus.Desulfovibrio.id.3173	MR Egger	11	0.449522	0.413435	0.305171
		Weighted median	11	0.0522311	0.161269	0.746032
		Inverse variance weighted	11	0.00165833	0.140357	0.990573
		Simple mode	11	-0.297157	0.328715	0.387256
		Weighted mode	11	0.299146	0.293834	0.332639
	genus.Dialister.id.2183	MR Egger	12	-0.874431	0.506616	0.11505
		Weighted median	12	-0.128984	0.162488	0.427308
		Inverse variance weighted	12	-0.0466893	0.12869	0.716752
		Simple mode	12	-0.185399	0.307823	0.559191
		Weighted mode	12	-0.185399	0.291002	0.53709
	genus.Dorea.id.1997	MR Egger	12	0.00854504	0.412512	0.983881
		Weighted median	12	-0.0139255	0.178661	0.937872
		Inverse variance weighted	12	-0.124816	0.140634	0.374799
		Simple mode	12	0.00511005	0.271189	0.985304
		Weighted mode	12	0.0162628	0.274005	0.953736
	genus.Eggerthella.id.819	MR Egger	9	-0.254229	0.45259	0.591829
		Weighted median	9	-0.107666	0.123142	0.381943
		Inverse variance weighted	9	-0.0215171	0.0958933	0.822457
		Simple mode	9	-0.164309	0.216698	0.470051
		Weighted mode	9	-0.164309	0.203464	0.442691
	genus.Eisenbergiella.id.11304	MR Egger	12	0.553519	0.573255	0.357029
		Weighted median	12	0.107614	0.1035	0.298458
		Inverse variance weighted	12	0.135226	0.077656	0.0816228
		Simple mode	12	0.127341	0.163873	0.453504
		Weighted mode	12	0.118736	0.169924	0.499212
	genus.Enterorhabdus.id.820	MR Egger	9	-0.16161	0.327033	0.636314
		Weighted median	9	0.0799163	0.141509	0.572249
		Inverse variance weighted	9	0.0588294	0.108855	0.588894
		Simple mode	9	0.146954	0.238253	0.554512
		Weighted mode	9	0.102477	0.232467	0.67101
	genus.Erysipelatoclostridium.id.11381	MR Egger	16	-0.785437	0.353708	0.0433919
		Weighted median	16	-0.093808	0.122886	0.445241
		Inverse variance weighted	16	-0.159208	0.0926553	0.0857449
		Simple mode	16	-0.0445328	0.19901	0.825955
		Weighted mode	16	-0.0584964	0.200083	0.774016
	genus.ErysipelotrichaceaeUCG003.id.11384	MR Egger	17	0.264276	0.327513	0.432323
		Weighted median	17	0.278993	0.155209	0.0722515
		Inverse variance weighted	17	0.225797	0.114332	0.0482768
		Simple mode	17	0.585164	0.318956	0.0852246
		Weighted mode	17	0.48638	0.290882	0.113946
	genus.Escherichia.Shigella.id.3504	MR Egger	15	-0.357064	0.326954	0.29462
		Weighted median	15	-0.239797	0.148646	0.106699
		Inverse variance weighted	15	-0.266346	0.104516	0.0108222
		Simple mode	15	-0.190151	0.238726	0.439027
		Weighted mode	15	-0.195683	0.2192	0.387098
100	genus.Faecalibacterium.id.2057	MR Egger	13	-0.165414	0.219514	0.466944
		Weighted median	13	0.109204	0.167502	0.51443
		Inverse variance weighted	13	0.145949	0.112753	0.195521
		Simple mode	13	0.326524	0.317084	0.323427
		Weighted mode	13	-0.121073	0.212222	0.578865
	genus.FamilyXIIIAD3011group.id.11293	MR Egger	15	0.245232	0.550905	0.663538
		Weighted median	15	-0.0489254	0.146906	0.739105
		Inverse variance weighted	15	-0.0747135	0.112733	0.507491
		Simple mode	15	0.101813	0.270967	0.712743
		Weighted mode	15	-0.336127	0.279952	0.249805
	genus.FamilyXIIIUCG001.id.11294	MR Egger	9	1.16958	0.489487	0.0482114
		Weighted median	9	0.291056	0.205795	0.157273
		Inverse variance weighted	9	0.141301	0.195975	0.470901
		Simple mode	9	0.352705	0.330451	0.316964
		Weighted mode	9	0.358608	0.296327	0.260752
	genus.Flavonifractor.id.2059	MR Egger	8	0.505664	0.461415	0.315151
		Weighted median	8	0.120434	0.173031	0.486412
		Inverse variance weighted	8	-0.0554592	0.127579	0.663776
		Simple mode	8	0.128362	0.238441	0.607029
		Weighted mode	8	0.145871	0.245275	0.570742
	genus.Fusicatenibacter.id.11305	MR Egger	19	0.207219	0.431177	0.636935
		Weighted median	19	-0.16192	0.166492	0.33078
		Inverse variance weighted	19	-0.0851533	0.114102	0.455492
		Simple mode	19	-0.34776	0.295497	0.254579
		Weighted mode	19	-0.34776	0.263943	0.204177
	genus.Gordonibacter.id.821	MR Egger	14	-0.0911164	0.230901	0.700053
		Weighted median	14	-0.0586283	0.0782017	0.453432
		Inverse variance weighted	14	-0.0200723	0.0587493	0.732606
		Simple mode	14	-0.0692176	0.126081	0.592315
		Weighted mode	14	-0.0692176	0.11323	0.551542
	genus.Haemophilus.id.3698	MR Egger	14	-0.154296	0.210724	0.478092
		Weighted median	14	-0.179683	0.118676	0.130011
		Inverse variance weighted	14	-0.127217	0.0842971	0.131261
		Simple mode	14	-0.237428	0.203012	0.263189
		Weighted mode	14	-0.209842	0.179667	0.2638
	genus.Holdemanella.id.11393	MR Egger	14	-0.226027	0.295152	0.458596
		Weighted median	14	-0.081125	0.116411	0.485877
		Inverse variance weighted	14	-0.107733	0.089772	0.230109
		Simple mode	14	-0.184509	0.19874	0.370121
		Weighted mode	14	-0.101128	0.179512	0.582784
	genus.Holdemania.id.2157	MR Egger	17	0.0866217	0.276391	0.75829
		Weighted median	17	-0.142625	0.12303	0.246345
		Inverse variance weighted	17	-0.127155	0.0938377	0.175401
		Simple mode	17	-0.182679	0.220793	0.420192
		Weighted mode	17	-0.182679	0.209724	0.396612
	genus.Howardella.id.2000	MR Egger	10	-0.251628	0.28771	0.407285
		Weighted median	10	-0.134958	0.091246	0.139126
		Inverse variance weighted	10	-0.0919124	0.0678824	0.175738
		Simple mode	10	-0.162775	0.144932	0.290453
		Weighted mode	10	-0.157438	0.125044	0.239681
110	genus.Hungatella.id.11306	MR Egger	5	-0.0233067	1.03544	0.983455
		Weighted median	5	0.146764	0.133597	0.271962
		Inverse variance weighted	5	0.0774438	0.148115	0.601069
		Simple mode	5	0.132702	0.171161	0.481444
		Weighted mode	5	0.132702	0.144235	0.409617
	genus.Intestinibacter.id.11345	MR Egger	15	0.12696	0.329763	0.70646
		Weighted median	15	0.0288045	0.138986	0.835817
		Inverse variance weighted	15	0.12829	0.101424	0.20591
		Simple mode	15	0.00484727	0.219702	0.982709
		Weighted mode	15	0.00846014	0.210093	0.968448
	genus.Intestinimonas.id.2062	MR Egger	19	-0.236226	0.314044	0.462216
		Weighted median	19	0.0439468	0.126983	0.729278
		Inverse variance weighted	19	0.0713913	0.112547	0.525871
		Simple mode	19	-0.0788684	0.228976	0.734508
		Weighted mode	19	0.0141217	0.220355	0.949608
	genus.Lachnoclostridium.id.11308	MR Egger	15	0.115144	0.418584	0.787578
		Weighted median	15	-0.118903	0.163768	0.467811
		Inverse variance weighted	15	-0.11775	0.122031	0.334588
		Simple mode	15	-0.126966	0.271675	0.647444
		Weighted mode	15	-0.171504	0.24	0.4866
	genus.Lachnospira.id.2004	MR Egger	7	0.232791	1.08303	0.838303
		Weighted median	7	0.0272123	0.253852	0.914632
		Inverse variance weighted	7	-0.117016	0.183578	0.523852
		Simple mode	7	0.0565019	0.379205	0.886435
		Weighted mode	7	0.0884233	0.390204	0.828251
	genus.LachnospiraceaeFCS020group.id.11314	MR Egger	16	0.283339	0.269396	0.310727
		Weighted median	16	-0.00380794	0.13774	0.977945
		Inverse variance weighted	16	-0.00408804	0.100955	0.9677
		Simple mode	16	-0.0216113	0.228188	0.9258
		Weighted mode	16	-0.0358873	0.221446	0.873422
	genus.LachnospiraceaeNC2004group.id.11316	MR Egger	10	-0.0347447	0.451839	0.940594
		Weighted median	10	0.292958	0.135185	0.0302281
		Inverse variance weighted	10	0.230221	0.104521	0.0276213
		Simple mode	10	0.352378	0.235073	0.168102
		Weighted mode	10	0.320717	0.225837	0.18927
	genus.LachnospiraceaeND3007group.id.11317	MR Egger	3	5.9917	4.61096	0.41756
		Weighted median	3	-0.167213	0.338526	0.621345
		Inverse variance weighted	3	-0.0426852	0.272287	0.87543
		Simple mode	3	-0.257884	0.444057	0.620133
		Weighted mode	3	-0.257884	0.414438	0.597263
	genus.LachnospiraceaeNK4A136group.id.11319	MR Egger	16	-0.0967185	0.205631	0.645349
		Weighted median	16	-0.0343534	0.143182	0.810386
		Inverse variance weighted	16	0.060125	0.100345	0.549049
		Simple mode	16	-0.0532406	0.25602	0.838062
		Weighted mode	16	-0.102427	0.177971	0.57347
	genus.LachnospiraceaeUCG001.id.11321	MR Egger	16	-0.708947	0.396382	0.0953413
		Weighted median	16	-0.0102248	0.12196	0.933186
		Inverse variance weighted	16	-0.037166	0.0925461	0.687982
		Simple mode	16	0.0304464	0.230855	0.896828
		Weighted mode	16	0.0353043	0.208402	0.867742
120	genus.LachnospiraceaeUCG004.id.11324	MR Egger	13	0.353529	0.509715	0.502327
		Weighted median	13	-0.0706178	0.169223	0.676454
		Inverse variance weighted	13	-0.0354587	0.125569	0.777649
		Simple mode	13	-0.122595	0.268648	0.656294
		Weighted mode	13	-0.113938	0.268206	0.678489
	genus.LachnospiraceaeUCG008.id.11328	MR Egger	11	-0.716798	0.45222	0.147413
		Weighted median	11	-0.205229	0.114143	0.0721777
		Inverse variance weighted	11	-0.179398	0.0877684	0.0409545
		Simple mode	11	-0.225019	0.192746	0.270115
		Weighted mode	11	-0.222581	0.189069	0.266358
	genus.LachnospiraceaeUCG010.id.11330	MR Egger	12	0.237292	0.534626	0.666603
		Weighted median	12	0.0999158	0.179696	0.578193
		Inverse variance weighted	12	-0.0660367	0.164843	0.688713
		Simple mode	12	0.13963	0.287081	0.636244
		Weighted mode	12	0.173584	0.243136	0.490138
	genus.Lactobacillus.id.1837	MR Egger	10	-0.13886	0.27565	0.62801
		Weighted median	10	-0.0101129	0.119524	0.932572
		Inverse variance weighted	10	-0.00964336	0.0982784	0.921835
		Simple mode	10	0.00915338	0.198522	0.964231
		Weighted mode	10	-0.00341053	0.16692	0.984144
	genus.Lactococcus.id.1851	MR Egger	10	-0.0817008	0.379288	0.834841
		Weighted median	10	0.0240507	0.0981412	0.806408
		Inverse variance weighted	10	0.0309605	0.0736783	0.674331
		Simple mode	10	-0.0324136	0.158836	0.84284
		Weighted mode	10	-0.0213066	0.157342	0.895263
	genus.Marvinbryantia.id.2005	MR Egger	11	-0.463644	0.46732	0.347056
		Weighted median	11	0.000941774	0.174193	0.995686
		Inverse variance weighted	11	-0.0923738	0.123411	0.454156
		Simple mode	11	0.0862447	0.302733	0.781544
		Weighted mode	11	0.0752386	0.279383	0.793172
	genus.Methanobrevibacter.id.123	MR Egger	8	0.376462	0.425925	0.410781
		Weighted median	8	-0.0445427	0.113591	0.694959
		Inverse variance weighted	8	0.0428761	0.103626	0.679052
		Simple mode	8	-0.120301	0.149499	0.44746
		Weighted mode	8	-0.0892963	0.15281	0.577316
	genus.Odoribacter.id.952	MR Egger	9	-0.394717	0.750173	0.615025
		Weighted median	9	-0.109651	0.218329	0.615507
		Inverse variance weighted	9	0.0572594	0.215785	0.790736
		Simple mode	9	-0.0720743	0.365381	0.848545
		Weighted mode	9	-0.130667	0.296393	0.670987
	genus.Olsenella.id.822	MR Egger	10	-0.499849	0.227856	0.0595762
		Weighted median	10	-0.136223	0.0927186	0.141776
		Inverse variance weighted	10	-0.0959119	0.0800859	0.231068
		Simple mode	10	-0.110482	0.178364	0.550996
		Weighted mode	10	-0.250244	0.144123	0.116523
	genus.Oscillibacter.id.2063	MR Egger	16	-0.389989	0.343171	0.274856
		Weighted median	16	-0.0993588	0.119736	0.406644
		Inverse variance weighted	16	-0.0941147	0.0967929	0.330887
		Simple mode	16	-0.113524	0.232349	0.632196
		Weighted mode	16	-0.118855	0.214509	0.587689
130	genus.Oscillospira.id.2064	MR Egger	9	-0.144779	0.530944	0.792966
		Weighted median	9	-0.0368335	0.160493	0.818479
		Inverse variance weighted	9	-0.00140379	0.121759	0.990801
		Simple mode	9	-0.127001	0.259949	0.638262
		Weighted mode	9	-0.123404	0.244279	0.627055
	genus.Oxalobacter.id.2978	MR Egger	12	-0.0271975	0.301141	0.92982
		Weighted median	12	-0.0513472	0.0953238	0.590121
		Inverse variance weighted	12	-0.0396998	0.0684466	0.561907
		Simple mode	12	-0.0106719	0.158875	0.947651
		Weighted mode	12	-0.034103	0.148914	0.823062
	genus.Parabacteroides.id.954	MR Egger	8	-0.446051	0.830829	0.610668
		Weighted median	8	-0.059039	0.233527	0.800412
		Inverse variance weighted	8	0.0193665	0.209594	0.92638
		Simple mode	8	-0.36197	0.455572	0.452973
		Weighted mode	8	-0.2947	0.389493	0.473965
	genus.Paraprevotella.id.962	MR Egger	13	0.452454	0.319473	0.184391
		Weighted median	13	-0.0963115	0.106925	0.367726
		Inverse variance weighted	13	-0.112924	0.0926158	0.22274
		Simple mode	13	-0.120346	0.173779	0.501792
		Weighted mode	13	-0.149126	0.177095	0.416218
	genus.Parasutterella.id.2892	MR Egger	16	-0.153621	0.262117	0.567152
		Weighted median	16	-0.0953433	0.125029	0.445719
		Inverse variance weighted	16	-0.0809794	0.0894425	0.365264
		Simple mode	16	-0.0181902	0.21444	0.933521
		Weighted mode	16	-0.121181	0.184175	0.520533
	genus.Peptococcus.id.2037	MR Egger	16	0.0690292	0.235055	0.773316
		Weighted median	16	0.116121	0.0885246	0.18961
		Inverse variance weighted	16	0.102363	0.0636821	0.107967
		Simple mode	16	0.155896	0.161362	0.349301
		Weighted mode	16	0.136646	0.142105	0.351501
	genus.Phascolarctobacterium.id.2168	MR Egger	10	0.196145	0.474178	0.689995
		Weighted median	10	-0.00550489	0.154795	0.971631
		Inverse variance weighted	10	-0.0165785	0.121563	0.891523
		Simple mode	10	-0.187549	0.247318	0.467645
		Weighted mode	10	-0.174656	0.22642	0.460252
	genus.Prevotella7.id.11182	MR Egger	12	-0.038365	0.38795	0.923179
		Weighted median	12	-0.0031749	0.0864498	0.970704
		Inverse variance weighted	12	-0.0399475	0.0639843	0.532409
		Simple mode	12	0.0447444	0.133424	0.743665
		Weighted mode	12	0.0503112	0.126051	0.697434
	genus.Prevotella9.id.11183	MR Egger	18	0.241509	0.223837	0.296607
		Weighted median	18	0.00545462	0.114723	0.962078
		Inverse variance weighted	18	0.0126741	0.0803603	0.874681
		Simple mode	18	0.169092	0.202139	0.41447
		Weighted mode	18	-0.0948473	0.184509	0.613833
	genus.RikenellaceaeRC9gutgroup.id.11191	MR Egger	13	-0.0705318	0.413663	0.867708
		Weighted median	13	0.00955537	0.0837597	0.909174
		Inverse variance weighted	13	-0.0300424	0.0623129	0.629719
		Simple mode	13	0.0118152	0.142129	0.935118
		Weighted mode	13	0.00296814	0.137944	0.983187
140	genus.Romboutsia.id.11347	MR Egger	14	0.0893118	0.382003	0.819082
		Weighted median	14	0.0187795	0.171317	0.912712
		Inverse variance weighted	14	0.167605	0.128836	0.193286
		Simple mode	14	-0.0943361	0.280995	0.742437
		Weighted mode	14	-0.106571	0.282082	0.711675
	genus.Roseburia.id.2012	MR Egger	17	-0.08423	0.364931	0.820581
		Weighted median	17	-0.0391499	0.161154	0.808057
		Inverse variance weighted	17	0.0177436	0.123593	0.885845
		Simple mode	17	-0.0675418	0.281118	0.813179
		Weighted mode	17	-0.0821397	0.244267	0.741037
	genus.Ruminiclostridium5.id.11355	MR Egger	15	-0.0574782	0.279037	0.839991
		Weighted median	15	0.0206328	0.167618	0.902033
		Inverse variance weighted	15	0.00950825	0.108946	0.930453
		Simple mode	15	0.193403	0.243979	0.441178
		Weighted mode	15	0.0713829	0.199807	0.726226
	genus.Ruminiclostridium6.id.11356	MR Egger	16	0.286428	0.317006	0.381523
		Weighted median	16	-0.131076	0.146585	0.371216
		Inverse variance weighted	16	-0.134159	0.128859	0.297817
		Simple mode	16	-0.321533	0.268504	0.249695
		Weighted mode	16	-0.133262	0.227258	0.566333
	genus.Ruminiclostridium9.id.11357	MR Egger	14	0.671581	0.647588	0.320159
		Weighted median	14	0.102951	0.172866	0.551474
		Inverse variance weighted	14	0.159138	0.127481	0.211912
		Simple mode	14	0.19663	0.273743	0.485282
		Weighted mode	14	0.136805	0.269562	0.620298
	genus.RuminococcaceaeNK4A214group.id.11358	MR Egger	16	-0.175502	0.325473	0.598205
		Weighted median	16	0.180535	0.152215	0.2356
		Inverse variance weighted	16	0.0534641	0.110681	0.629062
		Simple mode	16	0.241423	0.241003	0.332356
		Weighted mode	16	0.222533	0.214661	0.316315
	genus.RuminococcaceaeUCG002.id.11360	MR Egger	24	0.116288	0.237521	0.629271
		Weighted median	24	0.0281677	0.128167	0.826048
		Inverse variance weighted	24	0.107509	0.088185	0.222796
		Simple mode	24	0.184817	0.243587	0.455718
		Weighted mode	24	1.81152e-05
	genus.RuminococcaceaeUCG003.id.11361	MR Egger	14	-0.098483	0.579959	0.867989
		Weighted median	14	0.038235	0.173734	0.825811
		Inverse variance weighted	14	0.00266966	0.166084	0.987175
		Simple mode	14	0.0727591	0.289842	0.805715
		Weighted mode	14	0.0793207	0.30938	0.801665
	genus.RuminococcaceaeUCG004.id.11362	MR Egger	12	0.24003	0.68309	0.732588
		Weighted median	12	-0.030657	0.143369	0.830677
		Inverse variance weighted	12	0.13111	0.113436	0.24776
		Simple mode	12	-0.0243348	0.274425	0.930934
		Weighted mode	12	-0.034092	0.255592	0.896298
	genus.RuminococcaceaeUCG005.id.11363	MR Egger	17	0.00570678	0.293193	0.984727
		Weighted median	17	0.119315	0.143134	0.404512
		Inverse variance weighted	17	0.0541128	0.102708	0.598289
		Simple mode	17	0.178934	0.257164	0.496538
		Weighted mode	17	0.174021	0.217564	0.435505
150	genus.RuminococcaceaeUCG009.id.11366	MR Egger	13	-0.571721	0.340786	0.121567
		Weighted median	13	-0.0468813	0.116943	0.688501
		Inverse variance weighted	13	-0.0440617	0.096646	0.648456
		Simple mode	13	-0.0434263	0.18052	0.813955
		Weighted mode	13	-0.0753621	0.169135	0.663838
	genus.RuminococcaceaeUCG010.id.11367	MR Egger	8	-0.211461	0.491178	0.681854
		Weighted median	8	-0.239042	0.198387	0.228232
		Inverse variance weighted	8	-0.243889	0.148814	0.101237
		Simple mode	8	-0.312493	0.282338	0.304958
		Weighted mode	8	-0.282136	0.246729	0.290425
	genus.RuminococcaceaeUCG011.id.11368	MR Egger	8	0.00267232	0.374213	0.994534
		Weighted median	8	-0.0894219	0.0962328	0.352773
		Inverse variance weighted	8	-0.0794502	0.0748042	0.288186
		Simple mode	8	-0.102821	0.153446	0.524288
		Weighted mode	8	0.00868091	0.1332	0.949859
	genus.RuminococcaceaeUCG013.id.11370	MR Egger	14	0.169954	0.349234	0.635274
		Weighted median	14	0.0342272	0.164057	0.834737
		Inverse variance weighted	14	0.120813	0.119924	0.313738
		Simple mode	14	-0.0798444	0.285494	0.78413
		Weighted mode	14	-0.057279	0.230454	0.807593
	genus.RuminococcaceaeUCG014.id.11371	MR Egger	16	-0.113693	0.304053	0.714062
		Weighted median	16	0.0530993	0.140801	0.706082
		Inverse variance weighted	16	0.0591317	0.116208	0.610861
		Simple mode	16	-0.0421633	0.197809	0.834078
		Weighted mode	16	0.0149667	0.169795	0.930927
	genus.Ruminococcus1.id.11373	MR Egger	14	0.214034	0.319128	0.515124
		Weighted median	14	0.0434827	0.15001	0.771919
		Inverse variance weighted	14	0.0391672	0.111672	0.725787
		Simple mode	14	0.0263823	0.258123	0.920151
		Weighted mode	14	0.0503643	0.264431	0.851889
	genus.Ruminococcus2.id.11374	MR Egger	15	-0.00640862	0.246582	0.97966
		Weighted median	15	0.0571593	0.137969	0.678662
		Inverse variance weighted	15	0.0369298	0.102033	0.717398
		Simple mode	15	-0.205178	0.244531	0.415529
		Weighted mode	15	0.0537859	0.200145	0.792054
	genus.Sellimonas.id.14369	MR Egger	10	0.200653	0.479274	0.686478
		Weighted median	10	-0.0639759	0.0886565	0.470531
		Inverse variance weighted	10	-0.0188241	0.0756331	0.803448
		Simple mode	10	-0.117252	0.149783	0.453842
		Weighted mode	10	-0.107002	0.141019	0.467388
	genus.Senegalimassilia.id.11160	MR Egger	8	0.228439	0.556185	0.695539
		Weighted median	8	0.0471961	0.146027	0.746543
		Inverse variance weighted	8	0.00395839	0.112867	0.972023
		Simple mode	8	0.124675	0.251086	0.634721
		Weighted mode	8	0.0976334	0.250695	0.708519
	genus.Slackia.id.825	MR Egger	9	-0.178537	0.497339	0.73019
		Weighted median	9	-0.144625	0.142517	0.310208
		Inverse variance weighted	9	-0.10035	0.101461	0.322638
		Simple mode	9	-0.23656	0.240769	0.354621
		Weighted mode	9	-0.229317	0.218301	0.3242
160	genus.Streptococcus.id.1853	MR Egger	14	-0.35408	0.500106	0.492463
		Weighted median	14	0.099931	0.168242	0.552532
		Inverse variance weighted	14	0.0433677	0.125092	0.728827
		Simple mode	14	0.163724	0.274042	0.560475
		Weighted mode	14	0.168451	0.268667	0.541522
	genus.Subdoligranulum.id.2070	MR Egger	14	0.471975	0.408271	0.270165
		Weighted median	14	0.0868604	0.177277	0.624155
		Inverse variance weighted	14	0.0450088	0.149504	0.763373
		Simple mode	14	0.157766	0.311717	0.621245
		Weighted mode	14	0.0964695	0.257723	0.714205
	genus.Sutterella.id.2896	MR Egger	12	0.0144846	0.519192	0.978292
		Weighted median	12	-0.132173	0.156777	0.399192
		Inverse variance weighted	12	-0.239724	0.120072	0.04588
		Simple mode	12	-0.109423	0.23777	0.654332
		Weighted mode	12	-0.0837393	0.220598	0.711468
	genus.Terrisporobacter.id.11348	MR Egger	6	-0.0892475	0.410663	0.83859
		Weighted median	6	-0.0064475	0.167182	0.969237
		Inverse variance weighted	6	0.0868978	0.126445	0.491933
		Simple mode	6	-0.0407732	0.227763	0.864953
		Weighted mode	6	-0.0453799	0.217093	0.84267
	genus.Turicibacter.id.2162	MR Egger	13	-0.341126	0.426164	0.440392
		Weighted median	13	-0.201466	0.135341	0.136599
		Inverse variance weighted	13	-0.0652012	0.103564	0.528975
		Simple mode	13	-0.344531	0.268338	0.223398
		Weighted mode	13	-0.326844	0.221564	0.165917
	genus.Tyzzerella3.id.11335	MR Egger	13	-0.145103	0.414262	0.732753
		Weighted median	13	0.0134687	0.0975449	0.890179
		Inverse variance weighted	13	0.0130661	0.0734249	0.858761
		Simple mode	13	0.0201006	0.164798	0.904941
		Weighted mode	13	0.0246613	0.155984	0.877006
	genus.Veillonella.id.2198	MR Egger	7	-0.157208	2.70329	0.955878
		Weighted median	7	-0.208765	0.162744	0.19957
		Inverse variance weighted	7	-0.187556	0.132133	0.155766
		Simple mode	7	-0.228721	0.220455	0.339498
		Weighted mode	7	-0.227337	0.231307	0.363644
	genus.Victivallis.id.2256	MR Egger	12	0.926336	0.432541	0.0578773
		Weighted median	12	-0.012024	0.0866621	0.889651
		Inverse variance weighted	12	-0.0514994	0.0768812	0.502949
		Simple mode	12	-0.00531172	0.135936	0.969531
		Weighted mode	12	-0.00531172	0.133195	0.968904
order	order.Actinomycetales.id.420	MR Egger	4	-0.13828	0.360818	0.738443
		Weighted median	4	0.00942607	0.177576	0.957667
		Inverse variance weighted	4	0.0958284	0.151816	0.5279
		Simple mode	4	0.076659	0.273294	0.797325
		Weighted mode	4	-0.0347361	0.192609	0.868376
	order.Bacillales.id.1674	MR Egger	9	0.0700781	0.310197	0.827722
		Weighted median	9	-0.0558354	0.0945014	0.554626
		Inverse variance weighted	9	-0.0166728	0.0696923	0.810924
		Simple mode	9	-0.0601932	0.16574	0.725881
		Weighted mode	9	-0.0465979	0.141626	0.750587
170	order.Bacteroidales.id.913	MR Egger	14	-0.557471	0.327271	0.11423
		Weighted median	14	0.110594	0.184546	0.548989
		Inverse variance weighted	14	0.041275	0.130188	0.751213
		Simple mode	14	0.172862	0.335606	0.615147
		Weighted mode	14	0.140316	0.340008	0.686564
	order.Bifidobacteriales.id.432	MR Egger	17	-0.769075	0.410876	0.0808663
		Weighted median	17	-0.0383084	0.141865	0.787133
		Inverse variance weighted	17	0.0330444	0.12211	0.78669
		Simple mode	17	0.342851	0.272472	0.226336
		Weighted mode	17	-0.232943	0.223491	0.312769
	order.Burkholderiales.id.2874	MR Egger	12	0.272556	0.403368	0.514552
		Weighted median	12	-0.209236	0.17562	0.233491
		Inverse variance weighted	12	-0.121248	0.131706	0.357261
		Simple mode	12	-0.286358	0.307027	0.371005
		Weighted mode	12	-0.263516	0.300101	0.398669
	order.Clostridiales.id.1863	MR Egger	14	0.459006	0.510583	0.386345
		Weighted median	14	0.108331	0.169381	0.522452
		Inverse variance weighted	14	0.0695104	0.128431	0.588352
		Simple mode	14	0.110563	0.269379	0.688171
		Weighted mode	14	0.145254	0.225249	0.530234
	order.Coriobacteriales.id.810	MR Egger	17	-0.153329	0.272048	0.581347
		Weighted median	17	-0.0162283	0.14952	0.913571
		Inverse variance weighted	17	-0.027995	0.108419	0.796244
		Simple mode	17	0.0901187	0.25691	0.73033
		Weighted mode	17	-0.098081	0.205227	0.639175
	order.Desulfovibrionales.id.3156	MR Egger	12	0.0236688	0.583106	0.968421
		Weighted median	12	0.0818762	0.165615	0.621041
		Inverse variance weighted	12	0.231665	0.131881	0.0789817
		Simple mode	12	-0.00125653	0.297032	0.9967
		Weighted mode	12	0.00263213	0.294748	0.993035
	order.Enterobacteriales.id.3468	MR Egger	11	-0.0293323	0.618438	0.963207
		Weighted median	11	-0.0690466	0.179221	0.700045
		Inverse variance weighted	11	-0.0462656	0.134942	0.731708
		Simple mode	11	-0.208016	0.311095	0.518851
		Weighted mode	11	-0.246592	0.295024	0.422767
	order.Erysipelotrichales.id.2148	MR Egger	13	-0.33448	0.600145	0.588461
		Weighted median	13	-0.218282	0.180253	0.225904
		Inverse variance weighted	13	-0.0920889	0.138932	0.507436
		Simple mode	13	-0.353642	0.299442	0.260479
		Weighted mode	13	-0.347438	0.301565	0.27171
	order.Gastranaerophilales.id.1591	MR Egger	12	0.331603	0.259222	0.229703
		Weighted median	12	-0.0813552	0.111123	0.464096
		Inverse variance weighted	12	-0.036401	0.0813523	0.654551
		Simple mode	12	-0.0805112	0.185559	0.67276
		Weighted mode	12	-0.0775094	0.187053	0.686567
	order.Lactobacillales.id.1800	MR Egger	19	0.266335	0.253398	0.307945
		Weighted median	19	-0.118537	0.14084	0.399988
		Inverse variance weighted	19	-0.111845	0.102612	0.275721
		Simple mode	19	-0.241664	0.216063	0.278064
		Weighted mode	19	-0.0285692	0.20892	0.892749
180	order.Methanobacteriales.id.120	MR Egger	11	0.196797	0.303466	0.532858
		Weighted median	11	0.113575	0.0987463	0.250076
		Inverse variance weighted	11	0.101206	0.0778239	0.193447
		Simple mode	11	0.108079	0.146883	0.478744
		Weighted mode	11	0.11539	0.134785	0.411985
	order.NB1n.id.3953	MR Egger	15	0.243483	0.291839	0.419175
		Weighted median	15	-0.0173671	0.0883686	0.844195
		Inverse variance weighted	15	-0.0414372	0.0662295	0.531538
		Simple mode	15	-0.016758	0.155389	0.915648
		Weighted mode	15	-0.00937632	0.148866	0.950669
	order.Pasteurellales.id.3688	MR Egger	18	-0.0884612	0.171541	0.613125
		Weighted median	18	-0.0230892	0.10544	0.826666
		Inverse variance weighted	18	-0.0799834	0.074712	0.284369
		Simple mode	18	-0.123044	0.164091	0.463596
		Weighted mode	18	-0.0219083	0.132515	0.870637
	order.Rhodospirillales.id.2667	MR Egger	14	-0.252475	0.379557	0.518513
		Weighted median	14	-0.156338	0.123677	0.206199
		Inverse variance weighted	14	-0.108614	0.0946573	0.251196
		Simple mode	14	-0.300844	0.194581	0.146067
		Weighted mode	14	-0.22502	0.175022	0.220991
	order.Selenomonadales.id.2165	MR Egger	13	0.282941	0.467147	0.557018
		Weighted median	13	0.436606	0.183474	0.0173287
		Inverse variance weighted	13	0.318845	0.13371	0.0170972
		Simple mode	13	0.545003	0.322378	0.116704
		Weighted mode	13	0.540071	0.315316	0.112445
	order.Verrucomicrobiales.id.4030	MR Egger	12	0.161383	0.405097	0.698722
		Weighted median	12	0.00138857	0.151831	0.992703
		Inverse variance weighted	12	-0.059029	0.11328	0.602304
		Simple mode	12	-0.0208704	0.242942	0.933084
		Weighted mode	12	-0.0149706	0.214492	0.945609
	order.MollicutesRF9.id.1157	MR Egger	15	-0.151334	0.289701	0.610193
		Weighted median	15	-0.0482628	0.130935	0.712426
		Inverse variance weighted	15	-0.125285	0.094238	0.183698
		Simple mode	15	0.0767192	0.203363	0.711643
		Weighted mode	15	0.0263379	0.181029	0.886398
	order.Victivallales.id.2254	MR Egger	10	0.237328	0.302647	0.455527
		Weighted median	10	0.143084	0.109124	0.189789
		Inverse variance weighted	10	0.199972	0.0801198	0.0125635
		Simple mode	10	0.0580241	0.1942	0.771888
		Weighted mode	10	0.0399188	0.17955	0.829022
	phylum.Actinobacteria.id.400	MR Egger	16	-0.355295	0.51596	0.502321
		Weighted median	16	0.00685732	0.162763	0.966395
		Inverse variance weighted	16	0.0777651	0.117826	0.509253
		Simple mode	16	0.460841	0.337129	0.191777
		Weighted mode	16	-0.215152	0.331792	0.526495
	phylum.Bacteroidetes.id.905	MR Egger	12	-0.440827	0.328718	0.209569
		Weighted median	12	-0.00224441	0.193577	0.990749
		Inverse variance weighted	12	-0.0607905	0.137025	0.6573
		Simple mode	12	0.207895	0.300936	0.50399
		Weighted mode	12	0.190913	0.325523	0.569391
	phylum.Cyanobacteria.id.1500	MR Egger	10	0.0942837	0.30765	0.767076
		Weighted median	10	0.0360492	0.123162	0.769752
		Inverse variance weighted	10	-0.0129186	0.0952184	0.89208
		Simple mode	10	0.0589038	0.21684	0.792022
		Weighted mode	10	0.0648533	0.213814	0.768543
190	phylum.Euryarchaeota.id.55	MR Egger	11	-0.0521591	0.417321	0.903282
		Weighted median	11	0.0850104	0.0986041	0.388611
		Inverse variance weighted	11	0.0435381	0.0892454	0.625658
		Simple mode	11	0.117798	0.154027	0.462066
		Weighted mode	11	0.111604	0.146603	0.464073
	phylum.Firmicutes.id.1672	MR Egger	18	0.514763	0.394824	0.210757
		Weighted median	18	0.165806	0.165275	0.315761
		Inverse variance weighted	18	0.143966	0.142991	0.314023
		Simple mode	18	0.0244179	0.266212	0.92799
		Weighted mode	18	0.148655	0.228526	0.524067
	phylum.Lentisphaerae.id.2238	MR Egger	11	0.243069	0.301171	0.440427
		Weighted median	11	0.204628	0.0989958	0.038731
		Inverse variance weighted	11	0.204959	0.0758297	0.00687405
		Simple mode	11	0.260436	0.17643	0.170686
		Weighted mode	11	0.240159	0.175877	0.202023
	phylum.Proteobacteria.id.2375	MR Egger	14	0.108051	0.469396	0.82182
		Weighted median	14	-0.152758	0.182769	0.403268
		Inverse variance weighted	14	-0.123303	0.159431	0.439289
		Simple mode	14	-0.214599	0.329319	0.525983
		Weighted mode	14	-0.247596	0.398862	0.545491
	phylum.Tenericutes.id.3919	MR Egger	12	-0.231516	0.373319	0.549026
		Weighted median	12	0.120192	0.152205	0.429719
		Inverse variance weighted	12	0.0262037	0.110021	0.811749
		Simple mode	12	0.222158	0.257516	0.40672
		Weighted mode	12	0.0988479	0.22784	0.672786
	phylum.Verrucomicrobia.id.3982	MR Egger	12	-0.204747	0.305388	0.517754
		Weighted median	12	-0.0259654	0.151635	0.864038
		Inverse variance weighted	12	-0.0598204	0.112388	0.594542
		Simple mode	12	-0.107382	0.246329	0.671319
		Weighted mode	12	-0.107382	0.242735	0.666782

## Sheet: Sheet3
gastric ulcer	class.Actinobacteria.id.419	SNP	effect_allele.exposure	other_allele.exposure	effect_allele.outcome	other_allele.outcome	beta.exposure	beta.outcome	pval.outcome	se.outcome	se.exposure	pval.exposure	samplesize.exposure	R2	F
		rs10841473	G	C	G	C	-0.0583765	0.016651	0.453169	0.0221971	0.0123353	2.59e-06	16311	0.00137119	22.3934
		rs11655079	T	C	T	C	-0.0560674	-0.00260132	0.913733	0.0240125	0.0124286	5.93e-06	16309	0.00124627	20.3482
		rs11745923	G	T	G	T	0.0563759	-0.00953839	0.619311	0.0191986	0.0115529	1.58e-06	16312	0.00145768	23.8095
		rs12049045	A	G	A	G	0.0510452	0.00329135	0.864006	0.0192166	0.0114325	8.63e-06	16311	0.00122072	19.9331
		rs12899991	A	T	A	T	0.0719923	0.0321614	0.14312	0.0219641	0.0154661	4.03e-06	16182	0.0013372	21.6649
		rs134366	G	A	G	A	0.111877	0.0303812	0.409798	0.0368593	0.023501	1.5e-06	14302	0.00158206	22.6593
		rs1376754	G	A	G	A	0.0509242	0.0233314	0.213595	0.0187591	0.0112503	6.71e-06	16182	0.00126456	20.4864
		rs1515761	T	C	T	C	0.0762317	0.00557022	0.875787	0.0356352	0.0169884	4.96e-06	15525	0.0012953	20.1331
		rs182549	C	T	C	T	0.111489	0.00418643	0.828318	0.0193048	0.012066	3.79e-20	16313	0.00520644	85.3667
		rs4945008	A	G	A	G	0.0540741	0.0146716	0.444519	0.0191889	0.0121393	5.39e-06	16313	0.00121486	19.8397
		rs6660520	A	G	A	G	0.0711483	-0.0108612	0.606208	0.0210696	0.0134495	1.11e-07	16308	0.00171304	27.9808
		rs72767435	T	C	T	C	-0.126352	-0.0105541	0.797477	0.0411286	0.0273626	2.57e-06	12898	0.00165048	21.3198
		rs7322849	T	C	T	C	0.0944467	0.00537129	0.869216	0.0326216	0.0192976	6.21e-07	16313	0.00146621	23.9504
		rs7700479	T	A	T	A	-0.0769653	0.0157767	0.604711	0.0304783	0.0173933	8.62e-06	16313	0.00119887	19.5783
		rs80083040	T	G	T	G	0.155784	0.0540012	0.234348	0.0454085	0.0348017	8.62e-06	8003	0.0024975	20.0325
		rs857444	C	T	C	T	0.0509553	0.0117094	0.546768	0.019431	0.011539	8.92e-06	16312	0.00119402	19.4978
		rs961091	G	A	G	A	0.0501255	0.0191132	0.324321	0.0193921	0.011255	8.68e-06	16311	0.00121456	19.8324
gastric ulcer	class.Alphaproteobacteria.id.2379	rs10803434	A	T	A	T	-0.0692742	-0.0076157	0.684512	0.0187434	0.0148866	3.55e-06	9115	0.00237008	21.6499
		rs12977163	G	C	G	C	0.0690234	-0.0144132	0.454342	0.0192639	0.0153829	7.14e-06	9115	0.00220395	20.1289
		rs140912403	C	T	C	T	-0.160677	0.0304925	0.445552	0.0399717	0.0317708	6.2e-07	8520	0.00299303	25.5712
		rs17061716	G	C	G	C	0.0927341	-0.0163593	0.524342	0.0256953	0.0207569	9.33e-06	9465	0.00210435	19.9555
		rs34569731	A	G	A	G	0.0705145	-0.0136493	0.482545	0.0194374	0.0157564	7.38e-06	9115	0.00219247	20.0239
		rs62285697	C	T	C	T	0.0805256	-0.0199139	0.358144	0.0216713	0.0180912	9.76e-06	9115	0.00216888	19.8079
		rs76784716	A	G	A	G	0.133271	-0.0119718	0.685877	0.0295997	0.0267738	5.09e-07	9593	0.0025762	24.7722
		rs7960664	G	A	G	A	0.0969489	-0.000644164	0.984628	0.0334329	0.0215149	8.84e-06	9596	0.00211155	20.301
		rs9813022	A	G	A	G	-0.0751277	0.0215276	0.265397	0.0193294	0.0153867	1.05e-06	9593	0.00247902	23.8353
gastric ulcer	class.Bacilli.id.1673	rs11110282	A	G	A	G	-0.101189	-0.0487308	0.26256	0.0434956	0.0217379	4.85e-06	16026	0.00135028	21.6661
		rs111552159	C	G	C	G	0.128032	-0.0279893	0.538307	0.0454834	0.0286921	9.13e-06	11350	0.00175127	19.9083
		rs11730038	G	A	G	A	-0.0630747	0.0081314	0.693498	0.0206321	0.0128717	1.96e-06	17377	0.00137994	24.0097
		rs12797734	T	C	T	C	0.0572158	0.0204919	0.347797	0.0218261	0.0126793	7.21e-06	16902	0.00120332	20.3606
		rs13068444	A	G	A	G	0.0601035	-0.0115398	0.636205	0.0243964	0.0136407	9.53e-06	17260	0.00112355	19.4121
		rs1595463	C	A	C	A	0.0476864	-0.0176496	0.349344	0.0188592	0.0108547	7.97e-06	17358	0.00111063	19.2975
		rs1962325	C	G	C	G	0.0554219	-0.000681435	0.972487	0.0197579	0.0114789	1.38e-06	17356	0.0013413	23.3083
		rs28564647	T	G	T	G	-0.0613034	0.0110155	0.661107	0.0251274	0.0137579	7.81e-06	17368	0.00114188	19.8525
		rs2952251	A	G	A	G	-0.0598868	0.0381408	0.0877001	0.0223351	0.0123903	1.08e-06	17360	0.0013439	23.3588
		rs34989881	A	G	A	G	0.111056	0.0152581	0.731678	0.0444981	0.0246039	6.55e-06	12966	0.00156887	20.3708
		rs35344081	G	A	G	A	0.0619529	-0.0293046	0.167433	0.0212275	0.0127066	1.01e-06	17374	0.00136637	23.769
		rs4028634	T	C	T	C	0.0520614	0.0554742	0.00437895	0.0194681	0.0109842	2.21e-06	17377	0.00129111	22.462
		rs4459992	T	C	T	C	0.0535854	0.0160745	0.421355	0.0199913	0.0116362	4.3e-06	17362	0.00121995	21.2042
		rs57872228	C	T	C	T	-0.0714773	0.00545855	0.850417	0.0289446	0.0146647	9.22e-07	17375	0.00136544	23.7542
		rs694949	A	G	A	G	-0.081146	-0.00390767	0.902416	0.0318708	0.0180042	7.6e-06	16600	0.00122221	20.3111
		rs74352383	T	A	T	A	-0.104496	0.0165124	0.625955	0.0338767	0.0217083	1.53e-06	16519	0.00140072	23.1682
		rs74663707	C	T	C	T	0.0979154	-0.00799536	0.834693	0.0383129	0.0224074	8.46e-06	15769	0.00120946	19.0926
		rs7666190	C	A	C	A	-0.104044	-0.0161308	0.581913	0.0292972	0.0247934	8.47e-06	10436	0.0016846	17.6068
		rs76717940	T	A	T	A	0.156331	0.00709037	0.861603	0.0406713	0.0325945	1.07e-06	8017	0.00286119	22.9982
		rs77558518	A	G	A	G	-0.107255	0.0609161	0.0568185	0.0319819	0.0222879	1.34e-06	15836	0.00146021	23.1548
		rs78938557	T	C	T	C	0.108007	-0.0181046	0.747622	0.0562646	0.0232858	1.07e-06	15226	0.001411	21.5113
		rs9581006	C	T	C	T	0.225309	0.0865169	0.0825582	0.0498361	0.0467697	1.79e-06	4253	0.00542712	23.1966
gastric ulcer	class.Bacteroidia.id.912	rs11146701	A	G	A	G	0.0473596	-0.0356539	0.0701601	0.0196888	0.010541	7.08e-06	18220	0.00110668	20.1839
		rs13291169	C	G	C	G	0.0689676	0.0383799	0.154391	0.0269485	0.0148765	3.75e-06	17513	0.00122573	21.4901
		rs17343978	A	C	A	C	-0.0552057	0.027475	0.236071	0.0231883	0.0120278	8.36e-06	18334	0.00114773	21.0645
		rs2032750	T	C	T	C	-0.0508393	-0.00888631	0.636832	0.0188217	0.0106807	1.92e-06	17853	0.00126746	22.6542
		rs4916508	G	A	G	A	-0.0466729	0.0341029	0.0716209	0.01893	0.0105312	8.47e-06	18324	0.00107074	19.6392
		rs55773148	G	A	G	A	-0.121514	-0.0122645	0.766832	0.0413612	0.0236759	3.9e-07	11349	0.00231565	26.3366
		rs62531359	T	G	T	G	0.0655728	0.0230606	0.345791	0.0244601	0.0149891	9.09e-06	18320	0.00104357	19.136
		rs62575403	C	T	C	T	0.140055	-0.0606282	0.192233	0.046494	0.0311128	7.06e-06	9668	0.00209157	20.2595
		rs72706335	T	C	T	C	-0.22241	0.0116768	0.846374	0.060268	0.0493458	7.66e-06	3819	0.00529119	20.3039
		rs73975615	G	A	G	A	-0.207018	-0.170822	0.121246	0.110239	0.0442633	1.22e-06	3350	0.00648718	21.8609
		rs7546249	T	A	T	A	-0.0567113	0.0141304	0.490269	0.0204824	0.0118386	1.55e-06	18333	0.00125015	22.9452
		rs7631304	G	A	G	A	-0.0645771	0.00429475	0.871549	0.0265615	0.0132957	8.37e-07	18334	0.00128504	23.5876
		rs79585701	A	C	A	C	0.0646823	-0.0238602	0.374079	0.0268436	0.0149628	9.99e-06	18334	0.00101823	18.6851
		rs929878	C	T	C	T	-0.0548532	0.0314054	0.169341	0.0228515	0.012153	4.73e-06	18334	0.00110994	20.3701
gastric ulcer	class.Betaproteobacteria.id.2867.txt	rs11128180	A	G	A	G	0.0592944	-0.0242069	0.273695	0.022115	0.0128769	3.67e-06	17151	0.00123475	21.2008
		rs12467854	G	C	G	C	0.0641363	0.00606378	0.792133	0.0230088	0.0131766	1.1e-06	17038	0.0013886	23.6891
		rs1511453	A	G	A	G	0.0923492	-0.0035097	0.929949	0.0399239	0.0199158	4.76e-06	17085	0.00125692	21.499
		rs1928341	A	G	A	G	0.0525581	-0.0123409	0.517153	0.0190522	0.0110408	2.02e-06	17150	0.0013196	22.6584
		rs2321387	G	A	G	A	-0.0494596	-0.00223054	0.906254	0.0189407	0.0109424	5.8e-06	17149	0.00118993	20.428
		rs2367850	G	C	G	C	0.064006	-0.0348653	0.128579	0.0229417	0.0130374	9.12e-07	16717	0.0014397	24.0993
		rs2613606	C	T	C	T	-0.0513106	0.00827807	0.663257	0.0190117	0.0109091	2.2e-06	17146	0.00128859	22.12
		rs320161	A	G	A	G	0.0572286	0.0180828	0.417045	0.0222816	0.01262	7.33e-06	17035	0.00120571	20.5617
		rs4033856	C	T	C	T	0.0832423	0.0486366	0.143227	0.0332244	0.0167237	5.17e-07	15945	0.00155141	24.7725
		rs6087811	T	G	T	G	-0.0978177	0.00397893	0.898798	0.0312859	0.0198522	7.44e-07	16184	0.00149789	24.2753
		rs62395635	T	C	T	C	0.109741	-0.043724	0.261107	0.038908	0.0236	2.94e-06	15108	0.00142917	21.62
		rs72747231	C	G	C	G	-0.137281	-0.0260482	0.557725	0.0444338	0.0290338	2.06e-06	11344	0.00196694	22.353
		rs75242906	C	T	C	T	-0.121083	-0.0228534	0.501849	0.0340292	0.028075	9.27e-06	10803	0.00171885	18.5972
gastric ulcer	class.Clostridia.id.1859.txt	rs10209007	G	C	G	C	0.0794173	-0.0284476	0.497609	0.0419422	0.0182427	9.89e-06	17812	0.00106286	18.9497
		rs10774377	A	G	A	G	0.052659	-0.0157577	0.405789	0.0189548	0.0113858	3.24e-06	18330	0.00116559	21.3879
		rs112334273	G	A	G	A	0.0641008	0.00908991	0.664472	0.0209567	0.0127404	3.81e-07	18217	0.00138766	25.3114
		rs13105690	T	C	T	C	-0.0529097	-0.00541742	0.794944	0.0208446	0.011818	8.78e-06	18340	0.00109172	20.0418
		rs13179700	T	C	T	C	0.0511937	-0.00428733	0.827949	0.019727	0.0109569	3.37e-06	18338	0.00118903	21.8279
		rs13421739	C	G	C	G	0.0888472	-0.0872629	0.0181005	0.0369201	0.0179655	9.54e-06	18340	0.00133178	24.4547
		rs1842454	G	A	G	A	-0.0547202	-0.0261813	0.274491	0.0239584	0.0127338	8.72e-06	18340	0.00100587	18.4642
		rs2273429	A	G	A	G	-0.0724037	-0.0546052	0.0726474	0.0304201	0.0153105	4.52e-06	18337	0.00121811	22.3612
		rs6797343	G	T	G	T	0.0592279	0.00305529	0.898047	0.0238454	0.0134556	9.36e-06	18340	0.00105533	19.373
		rs6814436	T	C	T	C	0.0739995	0.0280496	0.294446	0.0267542	0.0150815	9.65e-07	18336	0.00131127	24.0724
		rs6815608	T	C	T	C	0.103803	-0.00201324	0.938441	0.0260684	0.0210883	4.02e-07	16731	0.00144607	24.2263
		rs6934062	G	C	G	C	0.0524406	-0.0231339	0.250383	0.0201266	0.0116115	6.53e-06	17859	0.00114078	20.3942
		rs7269302	A	T	A	T	-0.0963981	-0.0591182	0.134169	0.0394684	0.0212007	9.04e-06	17405	0.00118645	20.6722
		rs72738886	T	C	T	C	0.086617	-0.000503066	0.988668	0.0354193	0.0190393	8.24e-06	16934	0.00122072	20.6945
		rs72915163	T	C	G	C	-0.0581025	-0.0258005	0.960875	0.525941	0.0120557	1.34e-06	18317	0.00126648	23.2249
		rs76860606	C	G	C	G	0.0947036	0.0498436	0.136658	0.0334891	0.0225117	7.53e-06	17579	0.00100574	17.6957
gastric ulcer	class.Coriobacteriia.id.809	rs11073596	T	G	T	G	0.0510212	0.00492869	0.79928	0.019383	0.0114339	8.14e-06	17527	0.00113478	19.9096
		rs11250875	T	C	T	C	0.06075	0.00340317	0.881219	0.0227752	0.0130939	4.83e-06	17690	0.00121534	21.5232
		rs11656361	A	C	A	C	0.0773006	0.00498105	0.837031	0.0242159	0.017553	8.02e-06	16665	0.0011624	19.3915
		rs12974142	G	A	G	A	0.0789796	0.00629004	0.864027	0.0367301	0.0177205	8.51e-06	17413	0.00113949	19.8623
		rs13307134	C	T	C	T	0.0565686	-0.00609358	0.808948	0.0252027	0.0126265	7.8e-06	17527	0.00114388	20.0695
		rs1397793	G	A	G	A	-0.0498855	-0.00474365	0.817029	0.0205027	0.0112446	9.77e-06	17527	0.00112166	19.6792
		rs1816223	A	G	A	G	-0.0586265	0.012842	0.583741	0.0234374	0.0129006	4.84e-06	17688	0.00116623	20.65
		rs240104	T	C	T	C	-0.0603429	-0.0091245	0.661602	0.0208464	0.0126849	1.52e-06	17577	0.0012858	22.6271
		rs2442778	G	A	G	A	-0.116408	-0.00729372	0.863402	0.0423942	0.0258545	9.03e-06	13472	0.00150249	20.2689
		rs3025411	A	G	A	G	0.0926543	0.0417689	0.170732	0.0304915	0.0209468	8.27e-06	15671	0.00124698	19.5632
		rs34739816	G	T	G	T	0.0965017	0.00777698	0.844908	0.0397557	0.0207666	3.88e-06	16593	0.00129972	21.5917
		rs62448869	T	A	T	A	-0.0486059	-0.0303494	0.109414	0.0189585	0.0108982	7.87e-06	17527	0.00113362	19.8892
		rs67561917	A	G	A	G	-0.0714367	-0.0147261	0.54564	0.0243686	0.0154113	5.39e-06	17333	0.00123808	21.4838
		rs719099	A	G	A	G	0.0778402	-0.0276293	0.377041	0.0312775	0.0155815	5.43e-07	17687	0.00140904	24.954
		rs76779974	C	G	C	G	0.0774888	-0.0256676	0.427368	0.032339	0.0171877	5.63e-06	16419	0.0012364	20.3231
		rs80046645	C	G	C	G	0.25584	-0.00199972	0.96686	0.048132	0.0561995	4.66e-06	3204	0.00642656	20.7109
		rs8010111	G	A	G	A	-0.103377	0.02114	0.53507	0.0340811	0.0229286	6.9e-06	15996	0.00126919	20.3253
gastric ulcer	class.Deltaproteobacteria.id.3087	rs1035691	A	G	A	G	-0.055176	0.0015537	0.935484	0.019194	0.0121602	9.65e-06	15168	0.00135551	20.5856
		rs11599763	T	C	T	C	-0.0544219	-0.0102558	0.593186	0.0191976	0.0117397	3.94e-06	15168	0.00141479	21.4872
		rs16851319	G	C	G	C	-0.0705516	-0.054119	0.0292718	0.0248274	0.0150849	5.68e-06	15154	0.00144136	21.871
		rs17084793	G	A	G	A	-0.0710762	-0.0056635	0.831464	0.0266113	0.015953	5.69e-06	15164	0.00130732	19.8475
		rs17791387	A	G	A	G	-0.0735881	-0.0289192	0.364418	0.0318852	0.0154246	1.6e-06	15071	0.00150796	22.7577
		rs2692012	A	G	A	G	0.110335	-0.0600703	0.144499	0.0411655	0.0253336	3.14e-06	13104	0.00144544	18.9656
		rs2838334	G	A	G	A	0.0561722	-0.034442	0.0801438	0.0196828	0.0124124	5.45e-06	15168	0.00134839	20.4774
		rs3935584	C	T	C	T	-0.0523485	-0.0308712	0.100686	0.0188063	0.011566	7.5e-06	15166	0.0013489	20.4824
		rs4506934	C	T	C	T	-0.0936514	0.00368059	0.899415	0.0291185	0.02012	3.59e-06	15061	0.00143646	21.6627
		rs55744759	A	G	A	G	-0.0779693	-0.0187371	0.526798	0.0296051	0.0170738	7.31e-06	15168	0.00137297	20.851
		rs6058181	C	T	C	T	0.0825716	0.0540259	0.0327937	0.0253096	0.0165958	3.4e-07	15100	0.00163672	24.7518
		rs62020470	A	G	A	G	-0.0585411	-0.0306225	0.210517	0.0244561	0.0129358	4.85e-06	15168	0.0013484	20.4774
		rs9928243	C	A	C	A	-0.0538457	-0.0061805	0.74198	0.0187724	0.0117718	5.02e-06	15167	0.00137759	20.9199
gastric ulcer	class.Erysipelotrichia.id.2147	rs1074800	A	G	A	G	0.0492438	0.0327921	0.0844578	0.0190057	0.010887	6.15e-06	17789	0.00114877	20.4567
		rs10781552	C	T	C	T	-0.0552212	0.0143477	0.491438	0.0208535	0.0116074	2.33e-06	17789	0.00127068	22.6304
		rs17530232	A	G	A	G	0.10305	0.0612441	0.139557	0.0414529	0.0224648	2.79e-06	16622	0.00126433	21.0397
		rs1884466	C	T	C	T	-0.0475363	-0.00403839	0.830017	0.0188113	0.0106939	9.53e-06	18205	0.00108423	19.7576
		rs2300774	G	A	G	A	0.0524152	-0.0394616	0.0360471	0.0188235	0.0106784	8.95e-07	18216	0.00132092	24.0911
		rs290833	T	G	T	G	-0.0497374	0.0188899	0.314534	0.0187818	0.0111376	8.03e-06	17789	0.0011198	19.9402
		rs35161940	T	C	T	C	-0.0806041	-0.00174361	0.954327	0.0304431	0.0167641	1.85e-06	18213	0.00126771	23.1157
		rs4078432	C	T	C	T	-0.0608929	-0.01462	0.556818	0.024882	0.0133764	4.23e-06	17789	0.00116359	20.7209
		rs56970041	T	G	T	G	0.0724144	0.000672028	0.986227	0.0389295	0.0164471	5.4e-06	18217	0.001063	19.3832
		rs62504403	C	T	C	T	0.0681159	0.00603622	0.798323	0.0236234	0.0127883	1.12e-07	16981	0.00166794	28.3673
		rs7234058	T	C	T	C	-0.0945759	0.00776405	0.811841	0.032615	0.0194091	9.12e-07	16874	0.00140515	23.741
		rs7826267	T	G	T	G	-0.0839071	-0.0118674	0.755978	0.0381875	0.0199131	9.28e-06	17586	0.00100859	17.753
		rs8003149	C	T	C	T	0.0538798	-0.0116162	0.559208	0.0198901	0.0116888	4.08e-06	18213	0.00116526	21.2454
gastric ulcer	.docxclass.Gammaproteobacteria.id.3303	rs11181912	G	A	G	A	-0.0579153	0.00300005	0.880757	0.019999	0.0118796	9.95e-07	16017	0.00148168	23.7643
		rs12404135	A	G	A	G	-0.0788843	0.0513049	0.145836	0.0352757	0.0172415	8.89e-06	15231	0.00137248	20.9302
		rs2234691	T	C	T	C	0.0762905	-0.0707452	0.0126401	0.028369	0.0171962	8.39e-06	16011	0.00122779	19.6799
		rs6469506	T	A	T	A	0.0541424	-0.00587495	0.767247	0.0198492	0.0116333	3.29e-06	16023	0.00135001	21.6578
		rs6706173	A	C	A	C	0.074251	0.00186994	0.945127	0.0271684	0.0146392	1.99e-07	16020	0.00160328	25.7225
		rs75101789	C	T	C	T	0.0729012	0.00127095	0.969323	0.0330479	0.0163003	8.79e-06	16024	0.00124672	19.9998
		rs79795896	A	G	A	G	-0.15921	-0.00427615	0.923454	0.0445046	0.0351373	7.92e-06	7577	0.00270228	20.5253
		rs9494710	C	T	C	T	-0.0549673	0.00315659	0.874903	0.0200502	0.0120924	4.55e-06	15650	0.00131855	20.6599
		rs9973122	T	A	T	A	0.0740614	-0.0101152	0.766992	0.0341369	0.0162596	6.77e-06	15650	0.00132395	20.7447
gastric ulcer	class.Lentisphaeria.id.2250	rs1002941	G	A	G	A	0.105025	-0.00103888	0.961873	0.0217323	0.0233484	8.15e-06	4734	0.00425588	20.2249
		rs11770843	C	T	C	T	0.109431	0.0323414	0.105952	0.0200051	0.0234879	1.91e-06	4705	0.00459233	21.6974
		rs17114848	G	A	G	A	0.152377	-0.0119112	0.706638	0.0316471	0.0324332	4.06e-06	4734	0.004641	22.0636
		rs2031282	A	G	A	G	0.122369	0.0357705	0.148685	0.0247685	0.0270329	4.38e-06	4734	0.00430972	20.4819
		rs2731834	C	G	C	G	0.109438	0.00491682	0.822327	0.021896	0.023693	4.24e-06	4733	0.00448751	21.3261
		rs2825714	A	G	A	G	-0.13741	-0.00977192	0.69583	0.0249949	0.0289246	1.72e-06	4734	0.00474471	22.559
		rs62570196	C	T	C	T	-0.21635	-0.0363882	0.434728	0.0465843	0.0439866	1.08e-06	3712	0.00647509	24.1792
		rs72640280	A	G	A	G	0.220207	-0.0265288	0.513871	0.040637	0.0486196	5.18e-06	3816	0.0053469	20.5027
		rs73113483	T	A	T	A	-0.131217	0.000218829	0.993878	0.0285189	0.0288713	8.66e-06	4718	0.00435905	20.6473
		rs77599476	A	G	A	G	0.230292	0.0318085	0.441921	0.0413659	0.0480168	1.86e-06	3722	0.00614212	22.9899
gastric ulcer	class.Melainabacteria.id.1589	rs10148250	G	A	G	A	0.0861928	0.0263626	0.177986	0.0195716	0.0193381	8.67e-06	5453	0.00362995	19.859
		rs10738747	G	A	G	A	0.0814624	0.0114074	0.54636	0.0189107	0.0184409	9.96e-06	5884	0.00330551	19.5075
		rs11150282	T	C	T	C	0.0989488	0.00706189	0.718037	0.0195576	0.0196972	6.03e-07	5873	0.0042785	25.227
		rs113884518	T	C	T	C	-0.205352	0.0775841	0.201319	0.0607168	0.0454982	8.06e-06	4442	0.00456503	20.3617
		rs1221147	T	A	T	A	0.123968	0.0383314	0.144393	0.0262611	0.0278958	7.11e-06	5768	0.00341217	19.742
		rs16851659	G	C	G	C	-0.0896103	0.0220218	0.263132	0.0196796	0.0186432	1.27e-06	5884	0.0039111	23.0954
		rs28678345	T	C	T	C	0.214848	0.0140686	0.746696	0.0435563	0.0470878	6.69e-06	4323	0.00479265	20.8088
		rs367480	G	A	G	A	-0.083758	0.0286396	0.144544	0.0196286	0.0185796	8.2e-06	5887	0.00344025	20.3157
		rs4129395	G	A	G	A	0.0896187	0.0139426	0.456114	0.0187083	0.0185106	1.48e-06	5887	0.00396586	23.432
		rs73074665	A	T	A	T	0.166216	-0.0254186	0.50329	0.0379765	0.0355728	2.87e-06	5758	0.00377741	21.8252
		rs789069	A	C	A	C	-0.103539	-0.0166239	0.53496	0.0267933	0.0234287	6.85e-06	5879	0.00331109	19.5239
		rs79790072	T	C	T	C	0.226722	-0.107353	0.04889	0.0545065	0.0487841	3.29e-06	4107	0.00523152	21.5883
		rs9864379	T	C	T	C	-0.159735	-0.0612954	0.020416	0.0264362	0.0292553	5.36e-08	5777	0.00513394	29.8015
gastric ulcer	class.Methanobacteria.id.119	rs10202904	T	G	T	G	-0.121754	-0.0177643	0.353224	0.0191353	0.0235357	3.01e-07	3695	0.00719054	26.747
		rs10424197	G	A	G	A	-0.111274	0.023759	0.271817	0.021621	0.0247517	9.28e-06	3698	0.00543557	20.1997
		rs11018665	A	T	A	T	0.111465	-0.0375916	0.0855894	0.0218666	0.0250516	6.52e-06	3698	0.00532506	19.7868
		rs12825290	C	G	C	G	-0.216781	-0.0231085	0.555574	0.039205	0.0493496	6.08e-06	3144	0.00610007	19.2841
		rs4257531	G	A	G	A	0.164498	-0.0457092	0.135783	0.0306427	0.0364959	7.44e-06	3162	0.00638397	20.303
		rs62241835	G	T	G	T	-0.203385	0.0546162	0.409266	0.0661866	0.0417931	1.63e-06	3383	0.00695183	23.6687
		rs6508769	T	C	T	C	0.153519	0.0292808	0.266733	0.0263644	0.0344519	8.23e-06	3319	0.00594705	19.8444
		rs73068003	G	T	G	T	-0.15814	-0.0160257	0.613373	0.0317174	0.0351803	8.45e-06	3692	0.0054432	20.1953
		rs73457410	A	G	A	G	0.21534	0.0435956	0.256002	0.0383801	0.0436695	1.41e-06	3498	0.0069034	24.3021
		rs75208022	C	T	C	T	-0.227245	0.0373392	0.244052	0.0320531	0.048763	5.92e-06	3203	0.00673465	21.7038
		rs894996	C	A	C	A	0.216999	0.00431941	0.906031	0.0365908	0.0449076	1.88e-06	3582	0.00647634	23.3364
gastric ulcer	class.Mollicutes.id.3920	rs10108398	G	A	G	A	0.0769142	-0.0237005	0.257992	0.0209525	0.0153953	1.09e-06	10932	0.00227797	24.9551
		rs11890098	A	G	A	G	0.074438	0.00421632	0.840259	0.0209182	0.0153389	9.57e-07	11392	0.00206304	23.5466
		rs12566890	T	G	T	G	-0.101147	0.023244	0.405412	0.0279377	0.0230978	3.65e-06	11371	0.00168358	19.1729
		rs17214486	C	A	C	A	0.06099	-0.00469418	0.815146	0.0200785	0.0135623	6.61e-06	11387	0.00177285	20.2198
		rs2464826	A	C	A	C	0.0944239	-0.0220063	0.456609	0.0295607	0.0211806	8.4e-06	10998	0.0018038	19.8705
		rs28537087	G	A	G	A	0.0820873	-0.0204319	0.349278	0.0218292	0.0188312	8.07e-06	11382	0.00166669	18.9986
		rs3768491	A	G	A	G	-0.0681052	0.00742435	0.718601	0.0206044	0.0149061	4.23e-06	11002	0.00189381	20.8715
		rs4885016	T	C	T	C	-0.0819606	-0.00427955	0.876546	0.0275479	0.0181628	7.27e-06	11388	0.00178493	20.3596
		rs6043847	T	C	T	C	-0.114937	0.00851485	0.831594	0.0400401	0.0248606	4.55e-06	11130	0.00191677	21.3707
		rs72901605	T	C	T	C	-0.0841852	-0.0293091	0.317477	0.0293192	0.0178119	3.26e-06	10526	0.00211771	22.3341
		rs74603314	T	C	T	C	0.221639	0.031615	0.512703	0.0482942	0.0462918	1.56e-06	4499	0.00506947	22.9136
		rs78169027	A	G	A	G	-0.108283	0.0211665	0.589957	0.0392774	0.0237289	5.88e-06	10542	0.00197144	20.8201
gastric ulcer	class.Negativicutes.id.2164	rs1135612	G	A	G	A	0.0529785	0.0301889	0.190629	0.0230675	0.0119177	9.26e-06	18164	0.00108676	19.7592
		rs13086907	G	A	G	A	0.0625312	0.0192119	0.394366	0.0225564	0.0131735	1.95e-06	18163	0.00123898	22.5291
		rs1447205	G	C	G	C	-0.0502053	-0.0209764	0.282714	0.0195267	0.0108382	2.93e-06	18165	0.00117988	21.4554
		rs1643968	T	C	T	C	-0.0565284	-0.0048627	0.803256	0.0195183	0.0112298	4.15e-07	18170	0.00139261	25.3362
		rs1649999	A	G	A	G	0.0748989	0.00764516	0.811012	0.031972	0.0166458	7.58e-06	18036	0.00112128	20.2439
		rs2834062	A	G	A	G	0.0489057	-0.00127202	0.950556	0.0205136	0.0108842	8.44e-06	18171	0.00110986	20.1874
		rs4463806	T	C	T	C	-0.0543966	0.00241954	0.91905	0.0238073	0.0129365	7.81e-06	18160	0.000972681	17.6791
		rs4722181	T	G	T	G	0.0501306	0.0070993	0.704711	0.0187332	0.0105798	2e-06	18163	0.0012346	22.4493
		rs60274479	T	C	T	C	-0.0659623	-0.00610832	0.795888	0.023614	0.0134137	1.16e-06	17610	0.00137132	24.1794
		rs61249479	A	C	A	C	0.0777075	-0.0501628	0.0526466	0.0258863	0.0168628	2.95e-06	18165	0.00116768	21.2333
		rs71405394	G	A	G	A	-0.114178	-0.012227	0.742537	0.0372212	0.02405	2.17e-06	13861	0.00162343	22.5358
		rs73232831	G	A	G	A	-0.151829	0.0443316	0.383571	0.0508778	0.0314932	1.87e-06	9382	0.00247119	23.2372
		rs9423647	G	A	G	A	0.047817	0.0121773	0.518027	0.0188389	0.0105282	6.06e-06	18164	0.00113436	20.6257
gastric ulcer	class.Verrucomicrobiae.id.4029.txt	rs11184341	G	C	G	C	0.0655342	0.00425857	0.838952	0.020954	0.0142231	4.13e-06	11864	0.00178625	21.2264
		rs111862613	T	C	T	C	0.090699	0.0119809	0.631934	0.025012	0.0196746	3.74e-06	11621	0.00182539	21.248
		rs117107102	A	G	A	G	0.204683	-0.0113842	0.797655	0.0444031	0.0431573	2.92e-06	4975	0.00450094	22.4844
		rs11729256	T	C	T	C	0.0749798	-0.0204115	0.412058	0.0248836	0.0150177	6.73e-07	11861	0.00209725	24.9235
		rs12908520	G	A	G	A	0.0618926	0.0018758	0.920911	0.0188929	0.0130946	2.17e-06	11863	0.00187966	22.3366
		rs2602429	C	T	C	T	0.0746844	-0.0184836	0.388322	0.0214262	0.0156194	2.58e-06	11690	0.00195194	22.8589
		rs4242783	G	A	G	A	0.0689292	0.0345923	0.0972814	0.0208617	0.0147693	2.64e-06	11690	0.00185979	21.7777
		rs4936098	A	G	A	G	0.0648843	-0.0288432	0.141533	0.0196198	0.0135928	1.12e-06	11858	0.00191785	22.7817
		rs61779207	G	A	G	A	-0.0758309	0.00735104	0.744994	0.0226014	0.0167762	6.72e-06	11591	0.00175963	20.4283
		rs74542928	T	C	T	C	0.112164	-0.00404878	0.926139	0.0436747	0.0236422	1.63e-06	11216	0.00200272	22.5036
		rs9349825	A	G	A	G	-0.0704036	0.0308979	0.196785	0.0239376	0.0147128	2.54e-06	11858	0.0019273	22.8942
		rs941682	G	A	G	A	-0.0631436	-0.0526163	0.0121473	0.0209807	0.0143767	9.61e-06	11809	0.00163086	19.287
gastric ulcer	family.Acidaminococcaceae.id.2166	rs262812	T	C	T	C	-0.065675	-0.00709195	0.72813	0.0204018	0.0142257	3.25e-06	12099	0.0017585	21.31
		rs2933324	A	G	A	G	-0.0662557	-0.0224499	0.315678	0.0223743	0.0140257	2.24e-06	12525	0.00177848	22.3116
		rs45497800	T	C	T	C	-0.117863	0.00180606	0.946361	0.0268453	0.0257351	5.86e-06	11316	0.00185014	20.9713
		rs6427992	G	C	G	C	-0.0595857	-0.0149476	0.440825	0.0193923	0.01296	4.24e-06	12527	0.00168458	21.135
		rs6589457	A	G	A	G	0.165911	0.0580335	0.177107	0.0429969	0.0349516	2.32e-06	7386	0.00304147	22.5267
		rs6923842	T	C	T	C	-0.0796106	-0.00626357	0.830798	0.0293131	0.0169192	2.21e-06	11904	0.00185644	22.1364
		rs74540770	G	A	G	A	-0.108969	-0.0010654	0.975582	0.0348079	0.0243533	7.09e-06	10606	0.00188418	20.0175
		rs78702810	T	C	T	C	-0.143755	-0.0370813	0.226121	0.0306353	0.0323244	9.16e-06	7992	0.00246864	19.7733
														#DIV/0!	#DIV/0!
gastric ulcer	family.Actinomycetaceae.id.421	rs2889192	G	T	G	T	0.0887537	0.0126647	0.631726	0.0264235	0.0195009	3.64e-06	7710	0.00267945	20.7087
		rs34583783	G	T	G	T	0.123756	-0.0392581	0.31765	0.0392857	0.026427	5.48e-06	7710	0.00283627	21.9242
		rs35011108	A	G	A	G	0.241826	-0.0185934	0.618594	0.0373478	0.0503796	1.83e-06	3630	0.00630729	23.0281
		rs4073240	G	A	G	A	0.0747546	0.000585756	0.97572	0.0192464	0.0164684	6.05e-06	7710	0.0026654	20.5998
gastric ulcer	family.Alcaligenaceae.id.2875	rs112135816	T	G	T	G	-0.0775052	0.0299065	0.44613	0.0392534	0.0171554	5.28e-06	15545	0.0013113	20.4083
		rs112159068	A	T	A	T	0.131484	-0.0783094	0.162858	0.0561148	0.0281089	3.56e-06	11656	0.00187368	21.8768
		rs1153990	A	G	A	G	-0.058727	-0.00296531	0.883064	0.0201603	0.0128306	5.97e-06	16808	0.00124488	20.9475
		rs147968	C	T	C	T	0.0489475	-0.00160551	0.931714	0.0187366	0.0110321	9.13e-06	16810	0.00116969	19.6831
		rs17000015	A	T	A	T	-0.0609257	0.00765812	0.71515	0.0209842	0.0125363	1.13e-06	16377	0.00144013	23.6161
		rs2367850	G	C	G	C	0.0629104	-0.0348653	0.128579	0.0229417	0.0131712	1.85e-06	16377	0.00139109	22.8108
		rs28480294	T	C	T	C	-0.0516967	0.0133465	0.495796	0.019595	0.0115503	6.61e-06	16377	0.00122172	20.0301
		rs4033856	C	T	C	T	0.081834	0.0486366	0.143227	0.0332244	0.0168931	1.03e-06	15623	0.0014998	23.4635
		rs62191117	A	G	A	G	0.0684302	0.00945768	0.683701	0.0232137	0.0133636	2.76e-07	16688	0.00156878	26.2178
		rs62395635	T	C	T	C	0.110583	-0.043724	0.261107	0.038908	0.0238514	3.35e-06	14802	0.00145009	21.4926
		rs67737557	C	G	C	G	0.0738409	0.0244569	0.297078	0.0234549	0.0151678	1.04e-06	15876	0.0014906	23.6971
		rs6969323	A	C	A	C	-0.0593564	0.0133495	0.553651	0.0225385	0.0129137	3.89e-06	16810	0.00125523	21.1244
		rs7302582	G	C	G	C	-0.106817	-0.0102893	0.80308	0.0412626	0.023298	3.34e-06	15113	0.00138894	21.0175
		rs74776516	T	G	T	G	-0.0944052	0.02415	0.519767	0.0375172	0.0213287	6.85e-06	14502	0.00134912	19.5887
		rs7638039	T	C	T	C	0.0603335	-0.0205832	0.343576	0.0217324	0.0127779	2.7e-06	16791	0.00132601	22.2919
		rs9537886	A	C	A	C	-0.0570888	-0.00184432	0.922233	0.0188927	0.0110683	2.35e-07	16807	0.0015804	26.6007
														#DIV/0!
gastric ulcer	family.Bacteroidaceae.id.917	rs11585893	A	G	A	G	-0.0740746	-0.000230813	0.991585	0.0218856	0.0147633	1.8e-06	17821		0
		rs13207588	A	G	A	G	-0.059205	0.00579795	0.80782	0.0238364	0.0131195	7.49e-06	17707	0.00114879	20.3627
		rs1340391	T	C	T	C	-0.0592004	0.0202087	0.458884	0.0272838	0.0132244	6.73e-06	18302	0.00109376	20.0377
		rs17619981	T	G	T	G	0.0880978	-0.00597913	0.826858	0.0273353	0.0187002	2.69e-06	15801	0.00140263	22.1913
		rs2023437	T	C	T	C	-0.0782324	0.018494	0.517054	0.0285449	0.0167634	5.02e-06	17484	0.00124414	21.7771
		rs2366421	T	A	T	A	-0.0528153	0.0001999	0.993465	0.0244072	0.0117124	7.65e-06	18299	0.00110998	20.3319
		rs28757219	T	A	T	A	0.0818398	-0.00426402	0.881563	0.0286199	0.0170319	1.29e-06	14833	0.00155418	23.0859
		rs495004	C	G	C	G	-0.0607475	0.0192713	0.388061	0.022327	0.0129865	3.42e-06	17707	0.00123421	21.8787
		rs66710942	C	T	C	T	0.0488038	0.0306642	0.101693	0.0187353	0.0107412	5.86e-06	17821	0.00115709	20.642
		rs6795673	C	T	C	T	0.0538565	-0.0166968	0.373157	0.0187483	0.0105251	3.38e-07	18301	0.00142865	26.1803
		rs9507307	C	T	C	T	0.0604456	-0.00188972	0.930981	0.0218184	0.0129128	2.13e-06	18184	0.00120359	21.91
														#DIV/0!	#DIV/0!
gastric ulcer	family.BacteroidalesS24.7group.id.11173	rs10872669	A	G	A	G	-0.123071	0.064863	0.0466606	0.0326049	0.0275665	9.49e-06	7368	0.00269787	19.9263
		rs11135366	C	G	C	G	0.0842142	-0.00489268	0.823504	0.0219362	0.0183739	8.78e-06	7953	0.00263446	21.0019
		rs12748533	G	T	G	T	-0.0821108	0.0287248	0.166763	0.0207747	0.0172701	2.59e-06	7948	0.0028361	22.5998
		rs17043785	T	C	T	C	-0.176187	-0.0100153	0.761188	0.0329537	0.0347133	5.12e-07	5208	0.004922	25.7507
		rs61508842	T	C	T	C	0.122574	-0.0159453	0.631771	0.0332723	0.0272389	7.83e-06	7576	0.00266577	20.2445
		rs6831034	T	A	T	A	-0.0956546	0.0379703	0.246538	0.0327669	0.0205228	6.1e-06	7576	0.00285927	21.7182
		rs689695	C	A	C	A	0.0814578	0.0279432	0.173459	0.0205287	0.0167057	1.28e-06	7954	0.00298027	23.7699
		rs738193	T	C	T	C	0.0847328	-0.00597268	0.760536	0.0195969	0.0165856	3.82e-07	7778	0.0033444	26.0933
		rs78609301	A	G	A	G	-0.0867065	-0.0249697	0.222373	0.0204629	0.0195709	7.09e-06	7953	0.00246197	19.6234
		rs941000	C	T	C	T	0.0850266	-0.0103059	0.59725	0.0195054	0.0163382	3.16e-07	7778	0.00346994	27.0762
gastric ulcer	family.Bifidobacteriaceae.id.433	rs10496759	G	C	G	C	0.0637133	0.00698292	0.757263	0.0225928	0.0144305	8.8e-06	14914	0.00130537	19.4912
		rs10831953	G	A	G	A	0.0537537	0.0505642	0.0131798	0.0203981	0.0123746	9.95e-06	14915	0.00126352	18.8668
		rs10841473	G	C	G	C	-0.0613031	0.016651	0.453169	0.0221971	0.0128844	2.28e-06	14914	0.00151559	22.6347
		rs10857328	T	A	T	A	0.0562	0.0384009	0.0636971	0.0207092	0.0126395	7.24e-06	14915	0.00132377	19.7676
		rs12446429	T	C	T	C	0.0810099	-0.0325783	0.177886	0.0241805	0.019073	8.53e-06	14008	0.00128618	18.0374
		rs13020688	G	A	G	A	0.0584045	-0.021158	0.299468	0.0203918	0.0122081	1.57e-06	14795	0.00154457	22.8841
		rs182549	C	T	C	T	0.11707	0.00418643	0.828318	0.0193048	0.0126703	5.94e-20	14915	0.0056913	85.3602
		rs4567981	T	A	T	A	0.0577763	0.00205511	0.913028	0.0188161	0.0117388	8.88e-07	14795	0.00163465	24.2209
		rs4957061	T	C	T	C	0.0569873	0.00431107	0.821288	0.0190849	0.0116907	1.15e-06	14795	0.00160347	23.7582
		rs540489	T	G	T	G	-0.0632518	-0.00861026	0.726892	0.0246527	0.013817	5.37e-06	14688	0.00142475	20.9538
		rs55888705	A	G	A	G	0.053673	-0.0108523	0.601224	0.0207642	0.0120586	8.66e-06	14914	0.00132662	19.8088
		rs677208	G	C	G	C	0.0728589	0.0224424	0.367572	0.0249075	0.0164821	6e-06	14915	0.00130843	19.5382
		rs6899771	A	G	A	G	-0.0914312	-0.0270768	0.384097	0.0311095	0.0202604	7.28e-06	14150	0.00143719	20.3626
		rs7174549	C	T	C	T	0.0551726	0.0083782	0.668035	0.0195366	0.0124655	6.87e-06	14915	0.00131171	19.5872
		rs7322849	T	C	T	C	0.110676	0.00537129	0.869216	0.0326216	0.0200996	1.74e-08	14915	0.00202874	30.3161
		rs76671854	C	G	C	G	-0.0892981	0.0190129	0.503213	0.0284011	0.0183177	1.04e-06	13923	0.001704	23.7619
		rs857444	C	T	C	T	0.0553965	0.0117094	0.546768	0.019431	0.0120669	3.82e-06	14914	0.00141112	21.0723
gastric ulcer	family.Christensenellaceae.id.1866	rs117186816	G	A	G	A	-0.206476	-0.00944078	0.773063	0.0327383	0.0436362	6.52e-06	4310	0.00516792	22.379
		rs12380890	A	G	A	G	-0.0503972	0.0382524	0.041709	0.0187842	0.0111047	5.78e-06	16846	0.00122115	20.5942
		rs12657403	A	G	A	G	0.078108	-0.033692	0.422233	0.041981	0.0171887	5.59e-06	16245	0.00126951	20.6468
		rs4076564	G	A	G	A	-0.188623	0.0484634	0.242764	0.0414889	0.039209	8.06e-06	3730	0.00616627	23.1305
		rs62573205	G	A	G	A	-0.0654804	0.0101105	0.666733	0.0234782	0.0133503	1.49e-06	16838	0.00142669	24.0541
		rs7211194	C	T	C	T	0.0492094	-0.012049	0.520462	0.0187494	0.0110916	9.94e-06	16436	0.00119616	19.6812
		rs72706624	G	T	G	T	0.0882626	-0.0134812	0.656215	0.030285	0.0197575	6.38e-06	14869	0.00134037	19.9541
		rs77867022	G	T	G	T	-0.160443	-0.0728007	0.043137	0.0359975	0.0379589	8.82e-06	4033	0.00441031	17.8567
		rs870002	C	T	C	T	0.0488951	-0.00293397	0.876957	0.0189499	0.0109817	6.54e-06	16847	0.00117533	19.8217
		rs892686	A	G	A	G	0.0506107	-0.0149076	0.427732	0.0187972	0.0109651	4.12e-06	16847	0.00126296	21.3015
		rs9608766	T	C	T	C	-0.0682134	-0.0183199	0.392895	0.0214424	0.01496	3.33e-06	16185	0.00128295	20.7886
gastric ulcer	family.Clostridiaceae1.id.1869	rs10875374	C	T	C	T	-0.0536759	-0.0380576	0.0420543	0.01872	0.0119436	8.1e-06	14253	0.00141504	20.1943
		rs12186080	G	A	G	A	0.0748236	0.0387234	0.123509	0.0251416	0.016246	5.34e-06	14244	0.00148699	21.2092
		rs12341505	G	A	G	A	0.0814503	0.0322379	0.316682	0.032196	0.0179338	4.54e-06	14250	0.00144543	20.6243
		rs12490337	C	G	C	G	-0.0616944	0.0083067	0.723819	0.0235078	0.013693	6.91e-06	14253	0.00142223	20.297
		rs2795528	G	A	G	A	-0.180969	-0.0480709	0.239689	0.0408848	0.0390911	3.81e-06	6411	0.00333179	21.4248
		rs2817172	C	T	C	T	0.0563367	-0.00473228	0.804322	0.0191004	0.012392	5.27e-06	13789	0.00149663	20.665
		rs4723021	T	C	T	C	-0.106376	-0.00608078	0.8716	0.0376223	0.0241944	7.42e-06	13682	0.0014109	19.3284
		rs550843	T	C	T	C	-0.0734787	0.00145566	0.944756	0.0210073	0.0168383	7.09e-06	14234	0.00133603	19.0399
		rs56188186	A	G	A	G	0.0967774	-0.0345794	0.43112	0.0439228	0.0217471	8.24e-06	13218	0.00149598	19.8006
		rs62397761	A	G	A	G	0.0615805	0.0395182	0.0483871	0.0200199	0.0136198	9.08e-06	14248	0.00143274	20.4402
		rs881532	A	G	A	G	-0.0533035	-0.0223244	0.232183	0.0186853	0.0119011	7.9e-06	14250	0.00140577	20.0576
gastric ulcer	family.ClostridialesvadinBB60group.id.11286	rs10517600	T	G	T	G	0.0626993	0.0105	0.585688	0.0192626	0.0139364	6.83e-06	10512	0.00192177	20.2367
		rs10904722	C	T	C	T	-0.0672314	-0.0365556	0.0964495	0.0219908	0.0147123	5.05e-06	10512	0.0019826	20.8785
		rs118104867	C	T	C	T	0.214464	0.00592806	0.872054	0.0368088	0.0455098	3.44e-06	4095	0.00539382	22.1966
		rs13409132	A	G	A	G	-0.165419	-0.0990278	0.0493992	0.0503925	0.0352154	4.37e-06	5913	0.00371773	22.0575
		rs17121075	G	A	G	A	0.0769254	0.00687812	0.762941	0.0228038	0.0172234	7.91e-06	10512	0.00189407	19.9444
		rs2191834	G	T	G	T	0.0746375	-0.0509315	0.0201076	0.0219123	0.0159136	2.5e-06	10511	0.00208845	21.9935
		rs28691777	C	T	C	T	0.137134	-0.011219	0.808139	0.0462015	0.0266996	6.96e-07	10199	0.00257988	26.375
		rs34088226	A	G	A	G	-0.117807	-0.0300924	0.45304	0.0401041	0.026924	7.66e-06	9716	0.00196662	19.1414
		rs55682560	C	T	C	T	-0.131519	-0.0471575	0.175274	0.034791	0.0261319	4.97e-07	9183	0.00275079	25.3247
		rs6588624	G	A	G	A	-0.0662317	0.0141799	0.449931	0.0187682	0.0138147	1.79e-06	10512	0.00218181	22.981
		rs66714985	A	C	A	C	0.116908	0.0244167	0.428971	0.0308699	0.0252447	4.85e-06	10512	0.00203599	21.442
		rs6755871	C	G	C	G	-0.0613825	-0.0199403	0.28699	0.0187277	0.0138976	9.33e-06	10500	0.00185445	19.5042
		rs7226487	A	G	A	G	-0.0643682	-0.00711588	0.704035	0.0187319	0.0138701	3.58e-06	10505	0.00204595	21.5327
		rs7538034	T	G	T	G	-0.078598	-0.0372006	0.143315	0.025418	0.0165982	2.37e-06	10420	0.00214733	22.419
		rs7725895	A	G	A	G	-0.116224	-0.00465793	0.871407	0.0287754	0.0240367	3.94e-06	10512	0.00221916	23.3753
		rs989682	A	G	A	G	0.070194	0.0152504	0.49178	0.0221831	0.0155364	6.85e-06	10129	0.00201121	20.4086
		rs9979874	G	C	G	C	-0.0738925	0.0102856	0.606718	0.0199811	0.0150911	1.05e-06	10506	0.00227682	23.9703
gastric ulcer	family.Coriobacteriaceae.id.811	rs11073596	T	G	T	G	0.0510212	0.00492869	0.79928	0.019383	0.0114339	8.14e-06	17527	0.00113478	19.9096
		rs11250875	T	C	T	C	0.06075	0.00340317	0.881219	0.0227752	0.0130939	4.83e-06	17690	0.00121534	21.5232
		rs11656361	A	C	A	C	0.0773006	0.00498105	0.837031	0.0242159	0.017553	8.02e-06	16665	0.0011624	19.3915
		rs12974142	G	A	G	A	0.0789796	0.00629004	0.864027	0.0367301	0.0177205	8.51e-06	17413	0.00113949	19.8623
		rs13307134	C	T	C	T	0.0565686	-0.00609358	0.808948	0.0252027	0.0126265	7.8e-06	17527	0.00114388	20.0695
		rs1397793	G	A	G	A	-0.0498855	-0.00474365	0.817029	0.0205027	0.0112446	9.77e-06	17527	0.00112166	19.6792
		rs1816223	A	G	A	G	-0.0586265	0.012842	0.583741	0.0234374	0.0129006	4.84e-06	17688	0.00116623	20.65
		rs240104	T	C	T	C	-0.0603429	-0.0091245	0.661602	0.0208464	0.0126849	1.52e-06	17577	0.0012858	22.6271
		rs2442778	G	A	G	A	-0.116408	-0.00729372	0.863402	0.0423942	0.0258545	9.03e-06	13472	0.00150249	20.2689
		rs3025411	A	G	A	G	0.0926543	0.0417689	0.170732	0.0304915	0.0209468	8.27e-06	15671	0.00124698	19.5632
		rs34739816	G	T	G	T	0.0965017	0.00777698	0.844908	0.0397557	0.0207666	3.88e-06	16593	0.00129972	21.5917
		rs62448869	T	A	T	A	-0.0486059	-0.0303494	0.109414	0.0189585	0.0108982	7.87e-06	17527	0.00113362	19.8892
		rs67561917	A	G	A	G	-0.0714367	-0.0147261	0.54564	0.0243686	0.0154113	5.39e-06	17333	0.00123808	21.4838
		rs719099	A	G	A	G	0.0778402	-0.0276293	0.377041	0.0312775	0.0155815	5.43e-07	17687	0.00140904	24.954
		rs76779974	C	G	C	G	0.0774888	-0.0256676	0.427368	0.032339	0.0171877	5.63e-06	16419	0.0012364	20.3231
		rs80046645	C	G	C	G	0.25584	-0.00199972	0.96686	0.048132	0.0561995	4.66e-06	3204	0.00642656	20.7109
		rs8010111	G	A	G	A	-0.103377	0.02114	0.53507	0.0340811	0.0229286	6.9e-06	15996	0.00126919	20.3253
gastric ulcer	family.Defluviitaleaceae.id.1924	rs112893842	T	C	T	C	0.110761	-0.0146349	0.65452	0.0327043	0.0232545	2.75e-06	8203	0.00275798	22.6807
		rs1582238	T	C	T	C	0.0801923	0.00641676	0.742894	0.019562	0.0167061	1.69e-06	8002	0.00287123	23.036
		rs17051335	C	T	C	T	-0.134314	0.0361689	0.241577	0.0308857	0.0292201	4.58e-06	8031	0.002624	21.1235
		rs1908593	T	C	T	C	0.070223	-0.0409313	0.031176	0.0189952	0.0156601	7.86e-06	8203	0.00244532	20.1032
		rs28696126	A	T	A	T	-0.107106	0.0152624	0.587199	0.0281127	0.0238173	5.56e-06	7830	0.00257611	20.2179
		rs4344384	G	T	G	T	0.0708803	0.0291797	0.120069	0.0187713	0.0156121	5.86e-06	8200	0.00250741	20.6074
		rs4677103	A	G	A	G	0.0977203	0.0618873	0.012469	0.0247689	0.0197033	9.42e-07	8002	0.00306452	24.5915
		rs540220	T	C	T	C	-0.123954	0.00894883	0.786261	0.033001	0.0289814	9.48e-06	7887	0.00231399	18.2881
		rs55658617	T	C	T	C	0.177314	-0.0323963	0.521387	0.0505236	0.0361844	1.41e-06	6676	0.003584	24.0056
		rs72731813	C	T	C	T	-0.149751	-0.0813445	0.0621327	0.0436081	0.0293415	2.76e-07	7786	0.00333434	26.0414
		rs9608282	T	G	T	G	0.139014	-0.051139	0.333494	0.0528787	0.0299429	4.61e-06	7736	0.00277846	21.5484
		rs9725395	A	G	A	G	-0.138357	0.0165194	0.575484	0.0294993	0.0295185	3.41e-06	8031	0.00272807	21.9636
gastric ulcer	family.Desulfovibrionaceae.id.3169	rs112893842	T	C	T	C	0.110761	-0.0146349	0.65452	0.0327043	0.0232545	2.75e-06	8203	0.00275798	22.6807
		rs1582238	T	C	T	C	0.0801923	0.00641676	0.742894	0.019562	0.0167061	1.69e-06	8002	0.00287123	23.036
		rs17051335	C	T	C	T	-0.134314	0.0361689	0.241577	0.0308857	0.0292201	4.58e-06	8031	0.002624	21.1235
		rs1908593	T	C	T	C	0.070223	-0.0409313	0.031176	0.0189952	0.0156601	7.86e-06	8203	0.00244532	20.1032
		rs28696126	A	T	A	T	-0.107106	0.0152624	0.587199	0.0281127	0.0238173	5.56e-06	7830	0.00257611	20.2179
		rs4344384	G	T	G	T	0.0708803	0.0291797	0.120069	0.0187713	0.0156121	5.86e-06	8200	0.00250741	20.6074
		rs4677103	A	G	A	G	0.0977203	0.0618873	0.012469	0.0247689	0.0197033	9.42e-07	8002	0.00306452	24.5915
		rs540220	T	C	T	C	-0.123954	0.00894883	0.786261	0.033001	0.0289814	9.48e-06	7887	0.00231399	18.2881
		rs55658617	T	C	T	C	0.177314	-0.0323963	0.521387	0.0505236	0.0361844	1.41e-06	6676	0.003584	24.0056
		rs72731813	C	T	C	T	-0.149751	-0.0813445	0.0621327	0.0436081	0.0293415	2.76e-07	7786	0.00333434	26.0414
		rs9608282	T	G	T	G	0.139014	-0.051139	0.333494	0.0528787	0.0299429	4.61e-06	7736	0.00277846	21.5484
		rs9725395	A	G	A	G	-0.138357	0.0165194	0.575484	0.0294993	0.0295185	3.41e-06	8031	0.00272807	21.9636
gastric ulcer	family.Enterobacteriaceae.id.3469	rs11026530	T	C	T	C	0.0822408	-0.0108991	0.678313	0.0262778	0.0186379	9.43e-06	13485	0.00144179	19.4678
		rs111229068	A	T	A	T	0.110561	0.017659	0.611084	0.0347258	0.0241719	3.65e-06	12350	0.00169114	20.9176
		rs2374342	C	A	C	A	0.0582927	0.0216842	0.254837	0.0190433	0.0126195	4.52e-06	13577	0.00156913	21.3345
		rs35673018	G	A	G	A	0.0899642	-0.00144881	0.964693	0.0327299	0.0202934	7.63e-06	13326	0.00147261	19.65
		rs4792380	A	T	A	T	0.115598	0.0449185	0.415262	0.0551371	0.0257683	9.49e-06	12763	0.00157431	20.1215
		rs504442	T	G	T	G	0.084159	-0.0279049	0.36322	0.0306902	0.0189479	5.17e-06	13578	0.00145082	19.7249
		rs61973590	C	G	C	G	-0.0605392	-0.0281263	0.152439	0.0196554	0.0133696	8.54e-06	13570	0.00150869	20.5008
		rs62210023	A	G	A	G	0.0606754	-0.00184549	0.92524	0.0196674	0.0130125	3.13e-06	13515	0.00160616	21.739
		rs78143293	A	G	A	G	-0.0848521	0.0246741	0.388618	0.0286201	0.0170415	1.2e-06	13572	0.00182336	24.7882
		rs79757635	C	A	C	A	0.0758597	0.0148572	0.590208	0.0275882	0.0171286	9.32e-06	13419	0.00145957	19.6117
		rs80319214	C	G	C	G	0.0990404	0.0532536	0.13778	0.0358825	0.0215877	6.95e-06	12641	0.00166229	21.0446
gastric ulcer	family.Erysipelotrichaceae.id.2149	rs1074800	A	G	A	G	0.0492438	0.0327921	0.0844578	0.0190057	0.010887	6.15e-06	17789	0.00114877	20.4567
		rs10781552	C	T	C	T	-0.0552212	0.0143477	0.491438	0.0208535	0.0116074	2.33e-06	17789	0.00127068	22.6304
		rs17530232	A	G	A	G	0.10305	0.0612441	0.139557	0.0414529	0.0224648	2.79e-06	16622	0.00126433	21.0397
		rs1884466	C	T	C	T	-0.0475363	-0.00403839	0.830017	0.0188113	0.0106939	9.53e-06	18205	0.00108423	19.7576
		rs2300774	G	A	G	A	0.0524152	-0.0394616	0.0360471	0.0188235	0.0106784	8.95e-07	18216	0.00132092	24.0911
		rs290833	T	G	T	G	-0.0497374	0.0188899	0.314534	0.0187818	0.0111376	8.03e-06	17789	0.0011198	19.9402
		rs35161940	T	C	T	C	-0.0806041	-0.00174361	0.954327	0.0304431	0.0167641	1.85e-06	18213	0.00126771	23.1157
		rs4078432	C	T	C	T	-0.0608929	-0.01462	0.556818	0.024882	0.0133764	4.23e-06	17789	0.00116359	20.7209
		rs56970041	T	G	T	G	0.0724144	0.000672028	0.986227	0.0389295	0.0164471	5.4e-06	18217	0.001063	19.3832
		rs62504403	C	T	C	T	0.0681159	0.00603622	0.798323	0.0236234	0.0127883	1.12e-07	16981	0.00166794	28.3673
		rs7234058	T	C	T	C	-0.0945759	0.00776405	0.811841	0.032615	0.0194091	9.12e-07	16874	0.00140515	23.741
		rs7826267	T	G	T	G	-0.0839071	-0.0118674	0.755978	0.0381875	0.0199131	9.28e-06	17586	0.00100859	17.753
		rs8003149	C	T	C	T	0.0538798	-0.0116162	0.559208	0.0198901	0.0116888	4.08e-06	18213	0.00116526	21.2454
30
gastric ulcer	family.FamilyXI.id.1936	rs10759623	C	T	C	T	-0.162115	-0.0139833	0.534054	0.0224873	0.032151	5.78e-07	3156	0.00799161	25.4086
		rs11547158	A	G	A	G	-0.177599	0.0365436	0.183684	0.0274868	0.0372795	2.7e-06	3133	0.00719197	22.6812
		rs17379710	T	C	T	C	-0.116383	-0.00473886	0.80287	0.0189832	0.0252125	3.97e-06	3156	0.00670644	21.2949
		rs2155352	A	G	A	G	-0.150538	-0.00306782	0.889642	0.0221092	0.0302319	6.63e-07	3150	0.00780986	24.7789
		rs2156611	T	C	T	C	-0.112486	-0.012722	0.496236	0.0186971	0.0251099	9.43e-06	3155	0.00632058	20.0555
		rs3733511	A	G	A	G	0.128253	0.00160251	0.937606	0.0204718	0.0274718	3.39e-06	3156	0.00685865	21.7816
		rs488164	T	G	T	G	0.117998	-0.00543287	0.781334	0.0195723	0.025516	4.8e-06	3149	0.00674544	21.3721
		rs6025153	G	C	G	C	0.118619	-0.00960745	0.617295	0.0192269	0.0261969	7.07e-06	3130	0.00650767	20.4893
		rs697771	A	G	A	G	-0.117677	0.026452	0.159298	0.0187944	0.0251491	3.19e-06	3152	0.00689836	21.8808
		rs78222136	G	C	G	C	0.224835	0.0925295	0.00629622	0.0338695	0.0511672	8.41e-06	3136	0.00611929	19.2959
gastric ulcer	family.FamilyXIII.id.1957	rs10404377	C	A	C	A	-0.0503183	0.00803942	0.675016	0.0191746	0.011165	6.99e-06	16269	0.0012469	20.3086
		rs118170811	A	G	A	G	0.151619	0.0166821	0.756847	0.0538785	0.0317112	1.8e-06	9645	0.00236457	22.8556
		rs12643275	A	T	A	T	-0.0550907	-0.000475864	0.98188	0.0209518	0.0116474	2.42e-06	16269	0.00137322	22.369
		rs1999289	A	T	A	T	-0.0637366	-0.00647271	0.771354	0.0222734	0.013927	2.54e-06	16269	0.00128572	20.9417
		rs482905	G	T	G	T	0.0596528	-0.00869918	0.687652	0.0216375	0.012717	3.72e-06	16737	0.00131293	22.0008
		rs6501525	A	G	A	G	0.0561559	-0.0115843	0.559576	0.0198541	0.0115587	1.24e-06	16269	0.00144871	23.6003
		rs66753613	G	A	G	A	0.0651136	0.00586651	0.809291	0.0243079	0.0144251	8.08e-06	16269	0.00125083	20.3728
		rs6797051	C	T	C	T	-0.0805984	0.00741118	0.815803	0.031815	0.0171364	4.89e-06	16737	0.00131996	22.1188
		rs7076829	T	A	T	A	-0.0516394	0.00320879	0.86954	0.0195368	0.0112313	4.76e-06	16269	0.00129771	21.1373
		rs7514702	T	C	T	C	-0.0663236	-0.00454656	0.862546	0.0262603	0.0141626	3.92e-06	16737	0.0013086	21.9281
gastric ulcer	family.Lachnospiraceae.id.1987	rs10402491	C	T	C	T	0.0661701	0.0261543	0.295523	0.0250021	0.014851	7.58e-06	18334	0.00108165	19.8503
		rs11139361	T	C	T	C	0.0494463	-0.0031973	0.872917	0.0199888	0.0110503	4.26e-06	18333	0.00109096	20.0202
		rs112040820	A	G	A	G	0.0549584	0.0276531	0.196315	0.0214013	0.0117086	2.42e-06	17512	0.00125655	22.0298
		rs11755180	C	G	C	G	-0.049227	-0.0184291	0.327727	0.0188301	0.0104894	2.69e-06	18333	0.00119991	22.0221
		rs11841382	G	T	G	T	-0.0718128	0.0245948	0.468338	0.0339151	0.017462	9.58e-06	18340	0.000921335	16.911
		rs11979110	T	C	T	C	-0.0500924	-0.00927769	0.620559	0.0187406	0.0105069	1.82e-06	18339	0.00123789	22.7274
		rs1205443	A	G	A	G	0.0501415	-0.016055	0.415131	0.0197019	0.0112157	7.29e-06	17779	0.00112291	19.9844
		rs12760724	A	C	A	C	-0.0484566	0.0185213	0.353768	0.0199733	0.0107934	7.27e-06	18340	0.00109777	20.1531
		rs13005175	A	G	A	G	0.0993483	0.0028177	0.950599	0.0454803	0.0218395	8.37e-06	16893	0.00122348	20.6911
		rs2159863	A	G	A	G	-0.0585831	0.022937	0.346635	0.0243716	0.0128742	3.7e-06	18340	0.00112775	20.7041
		rs2910921	T	C	T	C	0.160302	-0.0668215	0.232637	0.0559835	0.035832	8.42e-06	6549	0.00304674	20.008
		rs3127230	C	T	C	T	-0.0503537	-0.0303213	0.136563	0.0203675	0.0112201	6.2e-06	18340	0.00109697	20.1384
		rs35524804	T	C	T	C	-0.0607481	-0.00686101	0.764443	0.0228966	0.0125216	2.45e-06	17859	0.00131619	23.5342
		rs7359994	T	C	T	C	-0.0503142	-0.00455146	0.811527	0.0190871	0.0112482	5.36e-06	18340	0.0010898	20.0065
		rs79086868	T	C	T	C	0.0776723	0.000809069	0.979316	0.0312057	0.0164472	3.01e-06	17522	0.00127119	22.2996
		rs959845	C	T	C	T	-0.0493666	0.0040914	0.831345	0.0192105	0.0107801	5.17e-06	17859	0.00117287	20.9686
		rs9929145	G	A	G	A	-0.125721	0.0286953	0.507856	0.0433346	0.0245233	2.84e-07	15866	0.00165376	26.2786
gastric ulcer	family.Lactobacillaceae.id.1836	rs1530559	G	A	G	A	0.0772453	0.0188541	0.318957	0.0189184	0.0176921	9.65e-06	6750	0.00281615	19.057
		rs1590596	C	G	C	G	-0.10381	-0.0124875	0.627957	0.0257685	0.0220135	3.9e-06	6750	0.00328374	22.2317
		rs16861661	G	A	G	A	-0.193287	-0.0038057	0.920163	0.0379701	0.0379293	2.7e-07	5385	0.00479934	25.9595
		rs328312	T	A	T	A	0.082529	0.000221794	0.990579	0.0187844	0.0168225	8.69e-07	7051	0.00340175	24.0608
		rs6092149	A	T	A	T	-0.0825646	-0.0197699	0.296262	0.0189279	0.0170282	1.38e-06	7006	0.00334444	23.5031
		rs62314653	C	A	C	A	0.177082	-0.00955428	0.810119	0.0397643	0.0392269	6.59e-06	6016	0.00337601	20.3721
		rs74599091	A	G	A	G	0.191613	0.0302766	0.6615	0.0691493	0.0425039	7.7e-06	4951	0.00408808	20.315
		rs768253	T	G	T	G	-0.0792344	-0.0118224	0.530858	0.0188645	0.0170604	3.61e-06	7059	0.00304635	21.5638
		rs77478751	A	G	A	G	-0.219178	0.0587264	0.0444652	0.0292217	0.0473566	5.96e-06	3704	0.00574984	21.409
		rs921925	A	C	A	C	0.0999419	0.0136199	0.550412	0.0228085	0.0201687	5.77e-07	7053	0.00346941	24.5479
		rs9345899	A	G	A	G	-0.124042	0.00962777	0.751805	0.0304425	0.0278946	9.45e-06	6602	0.00298621	19.768
gastric ulcer	family.Oxalobacteraceae.id.2966	rs111966731	T	C	T	C	0.204031	0.048897	0.144342	0.0334954	0.0445746	4.56e-06	4387	0.00475314	20.9421
		rs11246212	T	C	T	C	0.13607	-0.0138636	0.607865	0.0270181	0.0291797	4.51e-06	5130	0.00422097	21.7369
		rs12002250	A	C	A	C	0.196145	0.0180518	0.697959	0.046516	0.044523	5.53e-06	4726	0.0040899	19.4
		rs12509763	C	G	C	G	-0.16332	-0.0141146	0.656393	0.0317254	0.0360823	8.05e-06	5129	0.00397855	20.4795
		rs1569853	T	C	T	C	-0.140043	0.0425772	0.138865	0.0287678	0.0281704	7.45e-07	4997	0.00492134	24.7037
		rs17138946	G	T	G	T	-0.189444	-0.0615539	0.0991654	0.0373299	0.0430248	8.09e-06	4776	0.00404296	19.3794
		rs36057338	G	T	G	T	0.181604	0.00862304	0.870194	0.0527687	0.0398742	6.26e-06	4738	0.00435887	20.734
		rs4428215	G	A	G	A	0.12561	-0.025462	0.235826	0.0214782	0.0230053	4.88e-08	5167	0.0057366	29.8005
		rs561239	A	G	A	G	0.105525	-0.0142964	0.537022	0.0231588	0.0236769	7.19e-06	4989	0.00396573	19.8558
		rs6000536	C	T	C	T	-0.118383	-0.0291548	0.246068	0.0251345	0.0241355	7.39e-07	5166	0.00463546	24.049
		rs62435498	C	A	C	A	0.181521	0.0421772	0.174164	0.0310367	0.0400608	7.46e-06	4780	0.00427687	20.5227
		rs736744	C	T	C	T	0.105642	0.0166995	0.377445	0.0189206	0.0200648	1.49e-07	5167	0.00533632	27.7099
		rs7993559	C	A	C	A	0.0921059	0.00685027	0.717677	0.0189461	0.0201114	5.04e-06	4989	0.00418655	20.9661
		rs80330081	A	C	A	C	-0.18756	-0.022999	0.453771	0.0307005	0.0423688	6.64e-06	4672	0.00417702	19.5885
		rs934049	G	A	G	A	0.109751	-0.0320892	0.164037	0.0230589	0.0238636	4.21e-06	4951	0.00425406	21.1433
gastric ulcer	family.Methanobacteriaceae.id.121	rs10202904	T	G	T	G	-0.121754	-0.0177643	0.353224	0.0191353	0.0235357	3.01e-07	3695	0.00719054	26.747
		rs10424197	G	A	G	A	-0.111274	0.023759	0.271817	0.021621	0.0247517	9.28e-06	3698	0.00543557	20.1997
		rs11018665	A	T	A	T	0.111465	-0.0375916	0.0855894	0.0218666	0.0250516	6.52e-06	3698	0.00532506	19.7868
		rs12825290	C	G	C	G	-0.216781	-0.0231085	0.555574	0.039205	0.0493496	6.08e-06	3144	0.00610007	19.2841
		rs4257531	G	A	G	A	0.164498	-0.0457092	0.135783	0.0306427	0.0364959	7.44e-06	3162	0.00638397	20.303
		rs62241835	G	T	G	T	-0.203385	0.0546162	0.409266	0.0661866	0.0417931	1.63e-06	3383	0.00695183	23.6687
		rs6508769	T	C	T	C	0.153519	0.0292808	0.266733	0.0263644	0.0344519	8.23e-06	3319	0.00594705	19.8444
		rs73068003	G	T	G	T	-0.15814	-0.0160257	0.613373	0.0317174	0.0351803	8.45e-06	3692	0.0054432	20.1953
		rs73457410	A	G	A	G	0.21534	0.0435956	0.256002	0.0383801	0.0436695	1.41e-06	3498	0.0069034	24.3021
		rs75208022	C	T	C	T	-0.227245	0.0373392	0.244052	0.0320531	0.048763	5.92e-06	3203	0.00673465	21.7038
		rs894996	C	A	C	A	0.216999	0.00431941	0.906031	0.0365908	0.0449076	1.88e-06	3582	0.00647634	23.3364
gastric ulcer	family.Pasteurellaceae.id.3689	rs10840326	C	G	C	G	-0.0717634	0.0575678	0.0032346	0.0195509	0.0149229	1.44e-06	9154	0.00251995	23.1208
		rs10965428	C	A	C	A	-0.119902	0.0984922	0.0160605	0.04091	0.0258219	4.29e-06	8873	0.00242411	21.5565
		rs111582866	G	A	G	A	-0.113957	0.0303651	0.359071	0.0331086	0.0256403	7.07e-06	8616	0.00228738	19.7486
		rs12050685	A	G	A	G	-0.0670948	-0.0139211	0.502426	0.0207568	0.015239	9.19e-06	9411	0.00205559	19.3809
		rs12191680	C	G	C	G	0.102214	-0.00765144	0.806138	0.031178	0.0197189	3.05e-07	9408	0.00284783	26.8632
		rs16970009	A	G	A	G	0.187381	-0.0948325	0.161086	0.0676685	0.0429572	7.32e-06	4703	0.00402952	19.0194
		rs4822728	T	C	T	C	0.0685479	0.00768119	0.681588	0.018721	0.0149032	4.72e-06	9412	0.00224269	21.1512
		rs6092684	A	T	A	T	0.0684647	0.0186734	0.322942	0.018892	0.014674	3.44e-06	9366	0.00231886	21.7643
		rs62568866	T	A	T	A	-0.118018	-0.0470954	0.119383	0.0302403	0.0259206	7.23e-06	8020	0.00257817	20.7252
		rs6972479	A	G	A	G	-0.0781862	0.021041	0.365847	0.0232682	0.0175366	7.75e-06	8616	0.00230179	19.8733
		rs72756943	G	A	G	A	0.13988	-0.0477775	0.203767	0.0375936	0.0303029	3.35e-06	8020	0.00264982	21.3027
		rs73139353	A	C	A	C	-0.222573	0.035418	0.284351	0.0330825	0.0484634	8.71e-06	4047	0.00518471	21.0815
		rs731534	C	G	C	G	-0.0986502	-0.0350552	0.237161	0.0296547	0.0216316	9.46e-06	9115	0.00227652	20.7932
		rs76022354	C	T	C	T	0.24289	-0.0869093	0.0437865	0.043107	0.0500406	1.83e-06	3692	0.00634087	23.5471
		rs78909003	T	C	T	C	-0.241159	0.0390152	0.343425	0.0411805	0.0498372	2.05e-06	3638	0.00639517	23.4025
		rs9382510	C	T	C	T	-0.0881865	-0.0362077	0.0915461	0.0214589	0.0169965	2.48e-07	9410	0.0028527	26.915
		rs9895850	T	C	T	C	-0.176406	0.00932553	0.837071	0.0453485	0.041017	9.08e-06	4737	0.00388961	18.4892
		rs9938097	T	C	T	C	-0.0710386	0.023403	0.224242	0.0192565	0.0158024	8.23e-06	9402	0.00214481	20.2045
gastric ulcer	family.Peptococcaceae.id.2024	rs117452796	A	G	A	G	-0.257982	-0.0114068	0.831973	0.0537622	0.0549569	3.15e-06	3161	0.00692299	22.0222
		rs12144792	C	T	C	T	0.064399	0.0261245	0.176521	0.0193294	0.0141246	5.82e-06	10718	0.00193577	20.7839
		rs12634826	T	G	T	G	-0.0739885	0.0104456	0.59314	0.0195504	0.0150931	1.01e-06	10381	0.00230955	24.0263
		rs12992764	T	G	T	G	0.0684213	0.00698064	0.71326	0.0189959	0.0141137	1.46e-06	10444	0.00224521	23.4973
		rs150600492	A	C	A	C	0.135774	0.00937401	0.814743	0.0400066	0.0289757	2.31e-06	9761	0.00224438	21.9521
		rs35703006	G	T	G	T	0.0812655	-0.0181601	0.405955	0.0218525	0.0164355	4.95e-07	10715	0.00227647	24.4435
		rs4990837	A	G	A	G	0.0910387	-0.0298143	0.211326	0.0238528	0.0185869	1.74e-06	10718	0.00223332	23.9858
		rs75430375	C	T	C	T	-0.147941	-0.124335	0.00419286	0.0434241	0.0317498	3.41e-06	8375	0.00258574	21.7065
		rs75898026	A	G	A	G	-0.0821779	-0.0234733	0.310056	0.023124	0.0173541	2.02e-06	10444	0.00214242	22.4192
gastric ulcer	family.Peptostreptococcaceae.id.2042	rs117452796	A	G	A	G	-0.257982	-0.0114068	0.831973	0.0537622	0.0549569	3.15e-06	3161	0.00692299	22.0222
		rs12144792	C	T	C	T	0.064399	0.0261245	0.176521	0.0193294	0.0141246	5.82e-06	10718	0.00193577	20.7839
		rs12634826	T	G	T	G	-0.0739885	0.0104456	0.59314	0.0195504	0.0150931	1.01e-06	10381	0.00230955	24.0263
		rs12992764	T	G	T	G	0.0684213	0.00698064	0.71326	0.0189959	0.0141137	1.46e-06	10444	0.00224521	23.4973
		rs150600492	A	C	A	C	0.135774	0.00937401	0.814743	0.0400066	0.0289757	2.31e-06	9761	0.00224438	21.9521
		rs35703006	G	T	G	T	0.0812655	-0.0181601	0.405955	0.0218525	0.0164355	4.95e-07	10715	0.00227647	24.4435
		rs4990837	A	G	A	G	0.0910387	-0.0298143	0.211326	0.0238528	0.0185869	1.74e-06	10718	0.00223332	23.9858
		rs75430375	C	T	C	T	-0.147941	-0.124335	0.00419286	0.0434241	0.0317498	3.41e-06	8375	0.00258574	21.7065
		rs75898026	A	G	A	G	-0.0821779	-0.0234733	0.310056	0.023124	0.0173541	2.02e-06	10444	0.00214242	22.4192
gastric ulcer	family.Porphyromonadaceae.id.943	rs10119172	C	G	C	G	-0.0737324	-0.00743435	0.76203	0.0245507	0.014259	1.32e-07	18022	0.00148147	26.7357
		rs10762312	G	A	G	A	-0.052368	0.0226502	0.26344	0.0202541	0.0118814	8.7e-06	18028	0.00107641	19.4243
		rs10858364	G	T	G	T	0.055316	-0.0362795	0.0990946	0.0219975	0.012085	4.31e-06	18028	0.0011608	20.9489
		rs17065783	A	G	A	G	-0.059133	0.00900659	0.725915	0.0256916	0.0122235	1.79e-06	18028	0.00129645	23.4002
		rs1980561	A	G	A	G	-0.0485289	-0.00297732	0.873794	0.0187441	0.0109284	8.95e-06	18028	0.00109262	19.717
		rs35233670	T	C	T	C	-0.0473576	-0.0141751	0.448563	0.0187052	0.010602	7.91e-06	18024	0.0011058	19.9507
		rs35961441	A	C	A	C	0.0915257	0.0110781	0.820455	0.0488109	0.0207306	8.37e-06	16374	0.00118903	19.4899
		rs6953849	A	G	A	G	0.0718149	0.0166956	0.493867	0.0244027	0.0150724	2.44e-06	18028	0.00125768	22.6994
		rs7330827	T	C	T	C	-0.103842	0.0366412	0.354893	0.0396061	0.0237355	8.05e-06	13754	0.00138968	19.1375
		rs864093	A	C	A	C	-0.0527939	-0.0155993	0.497027	0.022968	0.0117499	9.6e-06	18027	0.00111863	20.1859
40
gastric ulcer	family.Prevotellaceae.id.960	rs10131942	C	G	C	G	0.0701212	0.00386105	0.87944	0.0254554	0.0158326	8.61e-06	14871	0.00131729	19.6126
		rs12057990	C	T	C	T	0.0589878	0.00597191	0.775477	0.020938	0.0132268	8.97e-06	14867	0.00133601	19.8863
		rs12118202	T	C	T	C	-0.0751986	-0.0143756	0.554215	0.0243054	0.0147265	5.54e-07	14869	0.00175056	26.0712
		rs13069367	A	C	A	C	-0.0539768	0.0142703	0.455601	0.0191262	0.0119687	7.39e-06	14860	0.0013668	20.3357
		rs148376875	T	G	T	G	0.084515	-0.00216067	0.93409	0.0261265	0.0179163	2.08e-06	14289	0.00155486	22.2489
		rs2206482	T	G	T	G	-0.0569105	0.0144333	0.450906	0.0191446	0.0117486	1.3e-06	14808	0.00158207	23.4612
		rs2278540	G	A	G	A	0.0554249	-0.0243447	0.211695	0.0194927	0.0123265	8.44e-06	14847	0.00135989	20.215
		rs34071565	T	A	T	A	-0.1567	0.0266499	0.491866	0.0387723	0.0347882	5.6e-06	8136	0.0024876	20.2846
		rs34660375	A	G	A	G	-0.0805894	-0.00452827	0.864385	0.0265129	0.0178291	7.4e-06	14289	0.00142782	20.4284
		rs3758087	T	C	T	C	0.0564199	0.0255316	0.222885	0.0209465	0.0124655	8.61e-06	14871	0.00137565	20.4827
		rs3860225	A	G	A	G	0.083936	-0.0419255	0.197661	0.0325447	0.0167936	5.5e-07	14871	0.00167703	24.9776
		rs4493272	T	C	T	C	-0.0604992	-0.0192419	0.304991	0.0187581	0.0118027	3.02e-07	14867	0.00176419	26.271
		rs4685827	T	C	T	C	-0.0679529	0.0301203	0.169586	0.021929	0.0145407	2.77e-06	14867	0.00146684	21.8366
		rs7252711	A	G	A	G	-0.0740876	-0.00210474	0.944365	0.0301605	0.0161926	5.57e-06	14540	0.0014377	20.9314
		rs7975087	C	A	C	A	-0.0601448	0.0381396	0.123484	0.0247609	0.0135454	7.59e-06	14871	0.00132403	19.713
		rs912860	G	A	G	A	-0.229046	0.0216812	0.725227	0.0616853	0.0483124	9.3e-07	3479	0.00641915	22.4636
		rs9586501	G	A	G	A	0.0592681	0.0025564	0.904185	0.0212369	0.0127329	2.59e-06	14868	0.00145513	21.6634
		rs9958960	G	A	G	A	-0.0914807	0.0261384	0.31349	0.0259328	0.0173611	1.06e-07	14061	0.00197074	27.7614
gastric ulcer	family.Rhodospirillaceae.id.2717	rs1035406	G	A	G	A	-0.11354	0.0613179	0.0359104	0.0292277	0.0250863	5.84e-06	8483	0.00240896	20.4797
		rs11591293	G	T	G	T	0.0743184	-0.00959356	0.612772	0.0189551	0.0158724	2.67e-06	8500	0.00257258	21.9182
		rs12977163	G	C	G	C	0.0730951	-0.0144132	0.454342	0.0192639	0.0163491	7.63e-06	8044	0.0024788	19.984
		rs13336560	C	T	C	T	-0.0701719	-0.0144142	0.449259	0.01905	0.0158061	9.17e-06	8010	0.00245457	19.7045
		rs1549633	A	C	A	C	0.0999312	0.000698316	0.981011	0.0293399	0.0218634	4.7e-06	8010	0.00260138	20.8862
		rs1923415	A	G	A	G	-0.0999238	0.0164482	0.61677	0.0328679	0.0227326	9.64e-06	8501	0.00226769	19.3169
		rs3754624	C	T	C	T	0.0971389	0.000473435	0.984568	0.0244765	0.0200064	1.71e-06	8496	0.00276714	23.5693
		rs4278423	T	C	T	C	0.107529	0.079686	0.0398236	0.0387658	0.0235725	3.12e-06	8501	0.0024418	20.8037
		rs4822789	G	C	G	C	0.0734321	0.00194695	0.919231	0.0192003	0.0160521	7.01e-06	8492	0.00245826	20.9221
		rs61933850	G	A	G	A	0.164808	0.0279451	0.307423	0.0273798	0.0360647	7.23e-06	6830	0.00304823	20.877
		rs6679026	T	C	T	C	0.111984	-0.0205475	0.509824	0.0311745	0.0251088	9.95e-06	8497	0.00233549	19.8864
		rs7001029	C	T	C	T	0.117366	-0.057865	0.0742096	0.0324115	0.0261324	5.35e-06	8044	0.00250129	20.1658
		rs72714493	A	G	A	G	0.0816858	0.0466181	0.0761956	0.0262904	0.0180791	7.35e-06	8497	0.00239679	20.4097
		rs74354280	C	T	C	T	-0.0911896	-0.0448681	0.031356	0.0208444	0.0204907	6.67e-06	8501	0.00232432	19.8004
		rs76784716	A	G	A	G	0.136049	-0.0119718	0.685877	0.0295997	0.0285767	1.49e-06	8498	0.00266008	22.6603
		rs9813022	A	G	A	G	-0.0842444	0.0215276	0.265397	0.0193294	0.0163583	2.53e-07	8498	0.00311125	26.5156
gastric ulcer	family.Rikenellaceae.id.967	rs10217435	C	T	C	T	-0.0883756	-0.0339443	0.208128	0.0269671	0.0197506	6.51e-06	17679	0.00113124	20.0195
		rs10832801	A	C	A	C	-0.0534763	-0.00247627	0.905684	0.0208995	0.0122666	7.5e-06	17199	0.0011038	19.003
		rs1939881	G	A	G	A	-0.105589	0.0337398	0.404264	0.0404539	0.0206213	5.64e-07	17434	0.00150162	26.2157
		rs2447496	G	A	G	A	-0.0549203	-0.0301179	0.156169	0.0212386	0.0121904	6.09e-06	17199	0.00117872	20.2944
		rs2833282	G	A	G	A	0.0711137	-3.11917e-05	0.999053	0.0262803	0.0156966	4.31e-06	17680	0.0011596	20.5232
		rs36021379	A	G	A	G	-0.0656005	0.00194429	0.939754	0.025725	0.0144903	7.2e-06	17199	0.00119026	20.4932
		rs4264350	T	C	T	C	-0.0526393	-0.000182134	0.992266	0.0187886	0.0108555	1.35e-06	17668	0.0013291	23.5111
		rs4783173	C	G	C	G	0.0481514	0.0192965	0.314976	0.0192037	0.0110006	7.06e-06	17086	0.00112011	19.1574
		rs59663348	G	A	G	A	0.0570915	-0.0307051	0.157839	0.02174	0.0125048	6.12e-06	17678	0.00117774	20.8422
		rs62532512	C	A	C	A	-0.0504257	-8.80811e-05	0.996289	0.018938	0.0107399	2.76e-06	17672	0.00124587	22.042
		rs67281112	G	C	G	C	0.0635814	-0.0336481	0.148899	0.0233112	0.0137451	3.63e-06	17199	0.00124256	21.395
		rs6744030	C	T	C	T	0.0696747	-0.0112573	0.624281	0.0229838	0.0157103	9.32e-06	17564	0.00111859	19.6667
		rs6837275	A	G	A	G	0.0570355	0.032158	0.116511	0.0204882	0.011887	1.45e-06	17199	0.00133679	23.0195
		rs74474130	T	G	T	G	0.137747	-0.0252405	0.618125	0.0506318	0.0295688	3.61e-06	11055	0.00195925	21.6981
		rs77885767	C	T	C	T	-0.156209	0.120638	0.00859864	0.0459116	0.0336482	2.85e-06	8478	0.00253568	21.5471
		rs9389714	C	T	C	T	-0.0636841	-0.041058	0.215668	0.0331613	0.0143416	8.79e-06	17680	0.00111405	19.7161
		rs9578457	G	A	G	A	-0.141478	0.0405547	0.35645	0.0439785	0.0315848	3.99e-06	9400	0.00212996	20.0601
		rs9603208	G	T	G	T	0.0821173	-0.0139994	0.654329	0.0312655	0.0159596	1.92e-07	17680	0.00149519	26.4715
gastric ulcer	family.Ruminococcaceae.id.2050	rs10093275	C	T	C	T	0.0534595	0.00838356	0.673195	0.0198773	0.011677	5.35e-06	18335	0.00114186	20.9576
		rs10166469	T	C	T	C	-0.053336	0.0216923	0.311811	0.0214472	0.0120209	8.52e-06	18314	0.00107378	19.6843
		rs1158100	A	G	A	G	-0.0490539	-0.0108927	0.563727	0.0188679	0.0109865	8.61e-06	18333	0.00108624	19.9335
		rs1612733	T	C	T	C	0.108708	-0.00976358	0.813212	0.0413212	0.0238006	4.22e-06	15016	0.00138737	20.8589
		rs17376049	T	C	T	C	0.0848534	0.0407392	0.175499	0.0300715	0.0172114	7.3e-07	18333	0.00132403	24.303
		rs2113833	T	C	T	C	0.169146	0.014431	0.783536	0.0525311	0.0355009	1.14e-06	4140	0.00545343	22.69
		rs2426816	T	A	T	A	-0.0480152	-0.0206341	0.270093	0.0187099	0.0106011	6.04e-06	17774	0.00115284	20.5118
		rs3009418	C	A	C	A	0.0927607	0.00256446	0.954245	0.0446952	0.0210123	8.69e-06	16407	0.00118641	19.4862
		rs499272	G	C	G	C	0.0706431	0.0100261	0.720679	0.0280412	0.016046	9.29e-06	17854	0.00108443	19.3802
		rs55793120	T	C	T	C	0.13822	0.0251378	0.527334	0.03977	0.0266152	1.44e-07	12405	0.00216942	26.9658
		rs56199908	T	C	T	C	-0.199327	-0.0552773	0.182223	0.0414391	0.0410444	1.66e-06	5618	0.00418044	23.5759
		rs76724913	T	G	T	G	0.0901053	-0.00812244	0.798178	0.0317647	0.0203104	9.6e-06	17516	0.00112238	19.6794
gastric ulcer	family.Streptococcaceae.id.1850	rs10028567	C	T	C	T	-0.0934027	-0.0190549	0.506778	0.0287031	0.0190343	3.72e-06	16549	0.00145291	24.0763
		rs11110281	T	C	T	C	-0.130554	-0.045769	0.292903	0.043516	0.0225943	1.4e-08	15316	0.00217516	33.3831
		rs16950051	A	G	A	G	0.107008	0.00199467	0.958521	0.0383523	0.0236973	5.34e-06	14431	0.00141098	20.3878
		rs2370083	G	T	G	T	-0.0842751	-0.0324679	0.395346	0.0381991	0.0184509	4.26e-06	16516	0.00126156	20.8597
		rs2952251	A	G	A	G	-0.0639298	0.0381408	0.0877001	0.0223351	0.0126525	3.72e-07	16612	0.0015345	25.5272
		rs35344081	G	A	G	A	0.0609349	-0.0293046	0.167433	0.0212275	0.0129703	2.64e-06	16624	0.00132592	22.0688
		rs395407	G	C	G	C	-0.0826855	0.0176903	0.493666	0.0258444	0.0172536	1.33e-06	16088	0.00142553	22.9639
		rs57646748	G	A	G	A	-0.088021	-0.0143333	0.76841	0.0486772	0.019876	7.88e-06	16160	0.00121213	19.6093
		rs6563952	G	C	G	C	0.0801931	0.00905473	0.779545	0.0323485	0.0178576	8.71e-06	16627	0.0012114	20.164
		rs6806351	T	C	T	C	-0.0619209	0.0161191	0.476289	0.0226302	0.0135744	6.94e-06	16198	0.00128297	20.8056
		rs76717940	T	A	T	A	0.150606	0.00709037	0.861603	0.0406713	0.0334079	3.09e-06	7720	0.00262558	20.3175
		rs77968078	G	A	G	A	-0.0993013	0.0530765	0.178096	0.0394139	0.0224788	7.93e-06	15519	0.0012559	19.5123
		rs7916711	A	G	A	G	0.0959639	-0.0245115	0.364533	0.027032	0.021545	6.33e-06	15515	0.00127707	19.8365
		rs957755	T	G	T	G	-0.0642449	0.0149057	0.580106	0.026943	0.0142702	7.42e-06	16627	0.00121751	20.2658
gastric ulcer	family.Veillonellaceae.id.2172	rs111810795	C	T	C	T	-0.0867108	0.0467378	0.137694	0.0314853	0.0180573	1.73e-06	15605	0.00147548	23.056
		rs114889439	A	G	A	G	-0.253809	-0.0285377	0.578517	0.0513681	0.0539169	6.19e-06	3268	0.00673516	22.1462
		rs12186441	G	A	G	A	0.208096	0.0403961	0.38462	0.0464636	0.0453999	4.53e-06	5236	0.00399649	21.0015
		rs12668619	A	G	A	G	0.055301	0.0471572	0.018189	0.0199671	0.0117654	2.57e-06	15971	0.00138141	22.0902
		rs12741784	C	T	C	T	-0.0621452	-0.0138649	0.516778	0.0213858	0.0119266	1.28e-07	15867	0.00170822	27.1473
		rs1442060	G	A	G	A	-0.0514024	-0.0103767	0.582767	0.0188892	0.0112125	4.51e-06	15976	0.00131379	21.0141
		rs1447205	G	C	G	C	-0.0520689	-0.0209764	0.282714	0.0195267	0.0115656	7.35e-06	15971	0.00126748	20.266
		rs1693340	T	C	T	C	0.0818934	-0.000793592	0.982471	0.0361189	0.018245	9.25e-06	15058	0.00133617	20.1443
		rs2175069	A	G	A	G	-0.0526752	-0.0151475	0.433542	0.0193418	0.0114886	4.64e-06	15976	0.00131412	21.0194
		rs2561116	T	G	T	G	-0.083617	-0.000176089	0.996504	0.0401898	0.0187159	7.89e-06	15976	0.00124783	19.9578
		rs2585520	G	T	G	T	-0.0904972	-0.0536664	0.269443	0.0485957	0.0200428	5.27e-06	15501	0.00131348	20.3844
		rs4263802	G	A	G	A	0.050942	0.000422942	0.983021	0.0198731	0.0114921	7.45e-06	15976	0.00122843	19.647
		rs4461038	A	G	A	G	-0.0554965	-0.00640964	0.755404	0.0205753	0.0119467	3.73e-06	15973	0.00134915	21.5764
		rs4797169	T	C	T	C	0.0587799	0.0116751	0.5961	0.0220278	0.0128297	4.49e-06	15974	0.00131233	20.9881
		rs61264131	A	C	A	C	0.202367	-0.0735858	0.0206548	0.0317971	0.0464388	6.75e-06	3075	0.0061376	18.9773
		rs6692542	A	G	A	G	0.0534397	0.00195855	0.920738	0.0196832	0.0118254	8.68e-06	15976	0.00127666	20.4195
		rs6909981	C	T	C	T	-0.0638697	0.0638463	0.0248674	0.0284589	0.0141765	5.48e-06	15976	0.00126891	20.2953
		rs75768969	C	G	C	G	-0.0703773	0.0399161	0.239034	0.0339017	0.0156855	7.19e-06	15975	0.00125858	20.1287
		rs79535861	A	C	A	C	0.100666	-0.0120763	0.710829	0.0325733	0.0207016	1.58e-06	15061	0.00156757	23.643
		rs9345168	C	A	C	A	0.0509102	0.0256	0.174049	0.0188331	0.0113253	8.49e-06	15976	0.00126326	20.2049
		rs11184341	G	C	G	C	0.0655301	0.00425857	0.838952	0.020954	0.014223	4.14e-06	11864	0.00178603	21.2238
		rs111862613	T	C	T	C	0.0907065	0.0119809	0.631934	0.025012	0.0196746	3.73e-06	11621	0.00182569	21.2515
		rs117107102	A	G	A	G	0.204683	-0.0113842	0.797655	0.0444031	0.0431573	2.92e-06	4975	0.00450094	22.4844
		rs11729256	T	C	T	C	0.0749798	-0.0204115	0.412058	0.0248836	0.0150177	6.73e-07	11861	0.00209725	24.9235
gastric ulcer	family.Verrucomicrobiaceae.id.4036	rs12908520	G	A	G	A	0.0619104	0.0018758	0.920911	0.0188929	0.0130946	2.15e-06	11863	0.00188075	22.3496
		rs2602429	C	T	C	T	0.0745516	-0.0184836	0.388322	0.0214262	0.0156195	2.7e-06	11690	0.001945	22.7775
		rs3995795	C	T	C	T	0.064218	0.000942629	0.960932	0.0192437	0.0140994	5.03e-06	11690	0.00177144	20.7414
		rs4242783	G	A	G	A	0.0687992	0.0345923	0.0972814	0.0208617	0.0147694	2.75e-06	11690	0.00185278	21.6955
		rs4936098	A	G	A	G	0.0648691	-0.0288432	0.141533	0.0196198	0.0135928	1.13e-06	11858	0.00191696	22.7711
		rs61779207	G	A	G	A	-0.0758811	0.00735104	0.744994	0.0226014	0.0167762	6.63e-06	11591	0.00176195	20.4553
		rs74542928	T	C	T	C	0.112124	-0.00404878	0.926139	0.0436747	0.0236422	1.65e-06	11216	0.00200131	22.4877
		rs9349825	A	G	A	G	-0.0704354	0.0308979	0.196785	0.0239376	0.0147128	2.51e-06	11858	0.00192904	22.9149
		rs941682	G	A	G	A	-0.0631526	-0.0526163	0.0121473	0.0209807	0.0143767	9.58e-06	11809	0.00163132	19.2925
gastric ulcer	family.Victivallaceae.id.2255	rs11671100	A	C	A	C	-0.160034	0.00117225	0.95995	0.023344	0.0349472	4.08e-06	3331	0.00625606	20.9575
		rs11764871	G	T	G	T	0.127099	0.0275586	0.17504	0.0203207	0.025656	7.49e-07	3909	0.00623912	24.5293
		rs2546105	A	T	A	T	0.126643	0.00113235	0.958364	0.0216897	0.0257111	1.03e-06	3917	0.00615589	24.2496
		rs2944282	T	C	T	C	-0.124197	-0.00830344	0.690322	0.020841	0.0257026	1.57e-06	3555	0.00652505	23.3358
		rs34962571	A	C	A	C	-0.186945	-0.0084723	0.786709	0.0313108	0.0418412	6.25e-06	3237	0.00612928	19.9505
		rs4396289	C	T	C	T	-0.152918	-1.47566e-05	0.999575	0.0277282	0.0288525	1.54e-07	3913	0.00712739	28.0753
		rs61702987	T	C	T	C	0.145501	-0.0138959	0.643015	0.0299811	0.0300007	3.08e-06	3906	0.00598591	23.5097
		rs62570196	C	T	C	T	-0.246101	-0.0363882	0.434728	0.0465843	0.0483077	2.7e-07	3091	0.00832655	25.9367
		rs6545794	A	G	A	G	-0.197786	-0.0093892	0.74381	0.0287297	0.0410495	5.97e-07	3916	0.00589336	23.2034
		rs7077363	G	A	G	A	0.148942	-0.0268791	0.288878	0.0253436	0.0318366	2.83e-06	3912	0.00556365	21.8756
		rs7314815	G	A	G	A	0.101088	0.00932718	0.620539	0.0188395	0.0225594	6.4e-06	3912	0.00510649	20.0688
		rs7627405	C	T	C	T	-0.134158	0.0162941	0.488767	0.0235371	0.0301427	8.19e-06	3555	0.00554134	19.7981
		rs7860510	G	C	G	C	0.164855	0.0572276	0.102614	0.0350592	0.0375128	9.6e-06	3912	0.00491258	19.303
gastric ulcer	genus..Clostridiuminnocuumgroup.id.14397	rs10506058	A	G	A	G	0.0997048	-0.0111623	0.555403	0.0189293	0.0221926	8.92e-06	4163	0.00482514	20.1748
		rs1942371	G	A	G	A	-0.157938	0.0760198	0.00876294	0.0290023	0.034187	4.06e-06	3971	0.00534594	21.3321
		rs1948423	T	A	T	A	-0.108859	-0.020681	0.293162	0.0196735	0.023425	3.49e-06	4165	0.00515834	21.5855
		rs40656	C	T	C	T	0.142664	-0.0735136	0.00145996	0.0230991	0.0311021	8.62e-06	4048	0.00517082	21.0299
		rs4869133	G	A	G	A	-0.180591	0.0205931	0.403467	0.0246493	0.0409505	7.24e-06	3735	0.00517994	19.4374
		rs61267978	T	C	T	C	0.14708	0.0455527	0.114044	0.0288258	0.0320875	5.59e-06	4165	0.00501918	21.0002
		rs6577484	G	A	G	A	0.160425	0.00817649	0.789765	0.0306678	0.0360857	8.41e-06	3858	0.00509671	19.7536
		rs6890185	T	C	T	C	0.113424	-0.030639	0.125665	0.0200069	0.0233137	1.12e-06	4166	0.00564942	23.6579
		rs71564433	T	A	T	A	-0.126746	-0.0127582	0.588582	0.0235873	0.0274657	7.8e-06	4164	0.00508817	21.2853
		rs77845139	A	G	A	G	-0.114993	0.0190085	0.379946	0.0216499	0.0257186	8.41e-06	4048	0.00491436	19.9817
gastric ulcer	genus..Eubacteriumbrachygroup.id.11296	rs112617308	T	C	T	C	-0.170873	-0.0469366	0.148417	0.0324788	0.0362844	2.38e-06	4001	0.00551239	22.1662
		rs12151423	A	G	A	G	0.101329	-0.0127255	0.495954	0.0186901	0.0227324	9.27e-06	3854	0.00512893	19.8585
		rs13139592	T	C	T	C	-0.145997	-0.0110326	0.689409	0.027605	0.0327192	7.97e-06	3842	0.00515558	19.9
		rs1384962	A	G	A	G	0.120888	0.00964486	0.632517	0.0201696	0.0266264	6.99e-06	4001	0.00512557	20.6028
		rs2913110	C	T	C	T	0.105143	-0.0170282	0.3851	0.0196056	0.022942	4.56e-06	4001	0.00522224	20.9934
		rs4862235	G	A	G	A	0.104806	-0.024786	0.188278	0.0188388	0.0225751	3.73e-06	4000	0.00535945	21.5425
		rs62348779	T	C	T	C	-0.201481	-0.0100127	0.776363	0.0352483	0.043286	3.78e-06	3827	0.00562938	21.6543
		rs6591893	G	A	G	A	0.108225	0.0147322	0.454931	0.0197161	0.0240319	7.34e-06	3999	0.00504586	20.2706
		rs720439	A	G	A	G	-0.111927	-0.00662367	0.76143	0.0218169	0.0251252	7.03e-06	4001	0.00493551	19.835
		rs73199919	T	C	T	C	-0.236717	0.0311766	0.474466	0.0435896	0.0531335	8.16e-06	3008	0.00655522	19.835
		rs9613196	T	A	T	A	-0.238718	0.0630454	0.177806	0.0467855	0.0528561	4.99e-06	3004	0.00674439	20.3841
50
gastric ulcer	genus..Eubacteriumcoprostanoligenesgroup.id.11375	rs10444197	A	G	A	G	-0.0505823	-0.0105652	0.59079	0.0196492	0.0113455	5.98e-06	17380	0.00114236	19.8745
		rs11052069	T	C	T	C	0.0477832	0.0158111	0.400749	0.0188163	0.0107833	9.38e-06	17380	0.00112851	19.6333
		rs11720857	C	T	C	T	0.0630776	0.0160711	0.51261	0.0245443	0.0144485	9.26e-06	16960	0.00112251	19.057
		rs12906958	C	T	C	T	-0.0533159	-0.0586962	0.00399448	0.0203906	0.0115935	4.35e-06	17380	0.00121537	21.1464
		rs17159861	C	T	C	T	0.0962228	0.00628059	0.836693	0.0304697	0.0168388	1.04e-08	17380	0.00187528	32.6499
		rs2644213	G	A	G	A	0.0538845	-0.0204538	0.316125	0.0204038	0.0121245	9.86e-06	17380	0.00113517	19.7494
		rs4076415	T	G	T	G	0.0515152	0.000202904	0.99169	0.0194807	0.0110294	1.99e-06	16960	0.00128464	21.8129
		rs4717831	A	T	A	T	0.0786783	0.0307671	0.250093	0.0267511	0.0174038	9.18e-06	16854	0.00121113	20.4348
		rs62024432	C	T	C	T	-0.0769698	-0.0154942	0.625805	0.0317739	0.0172101	7.5e-06	17271	0.00115678	19.9996
		rs6762473	C	A	C	A	0.0521584	0.0132543	0.501079	0.0197003	0.0112353	4.26e-06	17377	0.00123871	21.5493
		rs73109678	G	A	G	A	-0.0796956	-0.00610411	0.859465	0.0344756	0.0172275	3.66e-06	17379	0.00122988	21.398
		rs76898927	G	A	G	A	0.123055	0.00896116	0.828067	0.0412611	0.0266375	4.79e-06	12197	0.00174663	21.3374
		rs9648214	T	C	T	C	-0.0828719	0.0354354	0.286363	0.0332373	0.016431	2.52e-07	17379	0.0014616	25.4354
gastric ulcer	genus..Eubacteriumeligensgroup.id.14372	rs158115	G	C	G	C	0.0915271	-0.00391388	0.88893	0.0280247	0.0190611	9.74e-06	14678	0.00156839	21.3374
		rs182318	G	A	G	A	-0.0824941	-0.00839691	0.807165	0.0344016	0.0195615	8.4e-06	14777	0.00120208	17.7821
		rs2200429	A	G	A	G	-0.0888825	0.0179035	0.569149	0.031448	0.0198479	5.3e-06	14761	0.00135674	20.0514
		rs265534	T	G	T	G	-0.0563756	0.0232345	0.216157	0.0187858	0.0120127	2.27e-06	14776	0.00148832	22.0212
		rs4583233	A	C	A	C	0.0670205	0.00222857	0.914527	0.0207638	0.0128122	2.84e-07	14327	0.00190627	27.3595
		rs56080211	C	T	C	T	0.123093	0.0706829	0.0459399	0.0354133	0.0282743	9.14e-06	10699	0.00176835	18.9496
		rs6923695	T	G	T	G	0.103268	0.0083016	0.82554	0.0376618	0.0229524	4.87e-06	12891	0.00156784	20.2396
		rs72839198	C	G	C	G	0.155659	-0.00810027	0.804023	0.0326434	0.0375612	3.14e-06	4926	0.00347427	17.1669
		rs74606150	C	G	C	G	-0.196454	0.00485899	0.918315	0.047379	0.042565	4.25e-06	5381	0.00394309	21.2938
gastric ulcer	genus..Eubacteriumfissicatenagroup.id.14373	rs10147907	T	G	T	G	0.172263	-0.010354	0.770618	0.0355116	0.039601	8.27e-06	3833	0.0049124	18.9123
		rs11818408	G	A	G	A	0.10585	-0.0104128	0.587653	0.0192033	0.0237114	8.2e-06	3590	0.00552041	19.9172
		rs11876297	T	C	T	C	0.131469	0.0180201	0.394133	0.0211467	0.0281712	2.67e-06	3396	0.00637228	21.7662
		rs151257695	A	G	A	G	0.20951	0.00447453	0.902086	0.0363704	0.0454847	3.1e-06	3587	0.0058801	21.2049
		rs1768152	T	C	T	C	0.139489	-0.0274438	0.371259	0.0306937	0.0316186	8.7e-06	3590	0.005392	19.4514
		rs2733072	G	A	G	A	0.109644	-0.00950627	0.61296	0.0187926	0.0228306	1.49e-06	3833	0.00598126	23.0521
		rs3771393	C	T	C	T	0.130842	-0.0086369	0.715665	0.023711	0.0266671	7.38e-07	3792	0.00630853	24.0611
		rs6934739	A	G	A	G	0.111463	-0.00147177	0.941029	0.019895	0.0252788	9.75e-06	3831	0.00504941	19.4323
		rs7104872	G	A	G	A	0.138612	0.0103842	0.728663	0.0299339	0.0291906	2.73e-06	3829	0.00585437	22.5366
gastric ulcer	genus..Eubacteriumhalliigroup.id.11338	rs10501370	C	T	C	T	-0.115589	-0.00201506	0.958515	0.0387381	0.0252489	5.42e-06	13824	0.00151376	20.9549
		rs10798999	C	T	C	T	0.0601661	0.0249585	0.238844	0.0211893	0.0126752	2.61e-06	16561	0.00135867	22.5288
		rs117748144	T	C	T	C	-0.126582	0.0349126	0.413778	0.0427189	0.028712	7.86e-06	10861	0.00178637	19.4329
		rs13116360	T	C	T	C	0.154124	0.0129484	0.73288	0.0379388	0.0297185	2.94e-07	10323	0.00259868	26.8908
		rs17074066	T	C	T	C	-0.0813986	0.0869381	0.189879	0.0663176	0.0189272	9.35e-06	15804	0.00116892	18.4929
		rs17474256	G	A	G	A	0.0810805	0.0391645	0.215964	0.0316524	0.0184573	9.45e-06	16460	0.001171	19.2949
		rs281379	A	G	A	G	-0.0499523	0.00623182	0.743214	0.0190227	0.0112153	9.33e-06	16130	0.00122835	19.8352
		rs28584818	A	G	A	G	0.126115	0.0753387	0.029132	0.0345321	0.0268627	4.43e-06	11095	0.00198265	22.0372
		rs60254196	A	G	A	G	-0.0522832	0.0111825	0.552371	0.018819	0.0111865	2.7e-06	16238	0.00134344	21.8415
		rs630939	C	T	C	T	-0.0508914	-0.0180922	0.338601	0.0189064	0.0114352	9.16e-06	16238	0.00121826	19.8037
		rs6550770	T	C	T	C	-0.198087	-0.0474411	0.311381	0.0468633	0.0443545	4.82e-06	4279	0.00463956	19.9359
		rs74018587	C	T	C	T	0.208943	-0.0085969	0.857606	0.0479143	0.043822	3.7e-06	3039	0.00742512	22.7188
		rs78056098	G	T	G	T	-0.0507411	-0.00674702	0.72931	0.0194975	0.0113758	8.29e-06	16568	0.0011994	19.8931
		rs949971	T	G	T	G	-0.0540164	-0.0151252	0.448093	0.0199384	0.0116101	3.29e-06	16566	0.00130496	21.6436
gastric ulcer	genus..Eubacteriumnodatumgroup.id.11297	rs10263623	C	T	C	T	0.193496	-0.0147833	0.757783	0.0479364	0.0439023	8.91e-06	3080	0.0062674	19.4127
		rs10458299	T	C	T	C	-0.187753	0.0225003	0.525365	0.0354282	0.041969	8.37e-06	3271	0.00608115	20.0009
		rs11006576	A	G	A	G	-0.110167	-0.00682596	0.717565	0.018871	0.024593	7.99e-06	3295	0.00605327	20.0548
		rs113893692	C	T	C	T	-0.185107	0.0197328	0.491386	0.028677	0.0403573	5.76e-06	3195	0.00654155	21.0247
		rs34297067	A	G	A	G	-0.186907	-0.0165462	0.53065	0.026389	0.0341475	6.6e-08	3271	0.00907593	29.941
		rs61841040	G	T	G	T	0.160621	-0.0151622	0.519533	0.0235413	0.0341609	3.56e-06	3295	0.00666479	22.0944
		rs6818880	A	G	A	G	-0.110081	0.00484662	0.797233	0.0188636	0.0245964	7.83e-06	3291	0.00604942	20.0176
		rs77910827	C	T	C	T	0.201788	0.0159483	0.597979	0.0302448	0.0413568	9.05e-07	3271	0.00722551	23.7921
		rs7827125	C	T	C	T	0.1223	-0.0215459	0.301101	0.0208359	0.0271331	7.17e-06	3294	0.00612996	20.3043
		rs7880204	T	C	T	C	-0.125454	-0.0201962	0.352642	0.0217285	0.0275303	6.84e-06	3294	0.00626459	20.753
		rs9425984	T	C	T	C	-0.130234	-0.00415676	0.854112	0.0226065	0.0292347	7.21e-06	3294	0.00598852	19.833
gastric ulcer	genus..Eubacteriumoxidoreducensgroup.id.11339	rs12129908	C	A	C	A	0.0893272	-0.0246961	0.19616	0.0191062	0.0198333	5.8e-06	5377	0.0037584	20.2776
		rs12423772	G	T	G	T	0.14098	0.0160366	0.54454	0.0264648	0.0295029	2.63e-06	5321	0.00427298	22.8255
		rs1425962	G	C	G	C	0.0906104	-0.00891081	0.643101	0.0192305	0.0200612	7.32e-06	5321	0.00381932	20.3928
		rs2973294	G	T	G	T	0.0923559	0.0092638	0.625331	0.0189712	0.0195439	2.39e-06	5378	0.00413511	22.3227
		rs34561138	G	A	G	A	0.216145	0.0170986	0.723781	0.0483817	0.045992	2.51e-06	4186	0.0052486	22.076
		rs440215	C	T	C	T	0.0932766	-0.0167521	0.374438	0.0188609	0.0195294	1.65e-06	5377	0.00422464	22.8038
gastric ulcer	genus..Eubacteriumrectalegroup.id.14374	rs10248854	C	A	C	A	-0.0527827	-0.0198807	0.298773	0.0191332	0.0113463	4.21e-06	17348	0.00124589	21.6382
		rs10797540	A	G	A	G	0.0503179	0.00110987	0.95305	0.0188509	0.0108389	3.53e-06	17350	0.0012406	21.5487
		rs10892089	C	G	C	G	-0.0635522	-0.00678858	0.777682	0.0240438	0.0140072	6.22e-06	17351	0.001185	20.5829
		rs143694765	T	C	T	C	0.0870025	-0.00398067	0.898548	0.0312221	0.019779	9.75e-06	15124	0.00127772	19.3464
		rs16960159	C	G	C	G	-0.156596	-0.0196193	0.536613	0.0317494	0.0336234	4.1e-06	8334	0.00259595	21.6857
		rs2884897	A	G	A	G	-0.129364	-0.0164903	0.749161	0.0515732	0.0289021	6.44e-06	10813	0.00184934	20.0303
		rs314726	T	C	T	C	0.0528824	0.010547	0.576413	0.0188801	0.0109486	1.38e-06	16966	0.00137318	23.3266
		rs35398954	A	G	A	G	-0.0901402	0.0439811	0.0847325	0.0255131	0.0174602	5.4e-07	16621	0.00160098	26.6494
		rs3980709	A	T	A	T	-0.0622701	0.0181142	0.462818	0.0246715	0.0140572	6.86e-06	17340	0.00113038	19.6207
		rs59427698	A	G	A	G	-0.0576035	-0.0372811	0.119369	0.0239376	0.0130853	5.37e-06	16613	0.00116513	19.3765
		rs62547233	A	G	A	G	0.0536319	0.0489216	0.0184196	0.0207553	0.0120201	9.9e-06	17347	0.00114633	19.9059
gastric ulcer	genus..Eubacteriumruminantiumgroup.id.11340	rs10131724	A	C	A	C	-0.199832	-0.0608806	0.0560467	0.0318635	0.0414577	2.39e-06	5071	0.00456081	23.2247
		rs10923018	G	A	G	A	0.0726438	-0.0162286	0.391975	0.0189577	0.0160924	6.8e-06	7739	0.0026262	20.3724
		rs112375806	T	A	T	A	0.143141	0.00107044	0.96854	0.0271414	0.0293757	5.82e-06	7123	0.00332233	23.7372
		rs11637981	G	T	G	T	-0.073258	0.0194061	0.302746	0.0188305	0.0160888	5.44e-06	7718	0.00267913	20.7277
		rs13025464	T	C	T	C	-0.0737077	0.0254203	0.183841	0.0191271	0.0163786	6.97e-06	7738	0.00261042	20.247
		rs139749	C	T	C	T	-0.0845439	0.00683473	0.730237	0.0198218	0.0171791	8.59e-07	7314	0.00330046	24.2129
		rs16891896	G	A	G	A	-0.174787	0.10749	0.00175687	0.034358	0.0390573	2.38e-06	4753	0.00419586	20.0185
		rs17519472	C	T	C	T	0.107804	-0.00486588	0.857237	0.0270488	0.0233984	4.7e-06	7710	0.00274569	21.222
		rs209813	G	A	G	A	-0.103488	-0.00322072	0.90345	0.0265506	0.0236391	9.23e-06	7264	0.00263148	19.1602
		rs2116427	A	G	A	G	0.0911461	0.0215458	0.315023	0.0214442	0.0182353	4.67e-07	7739	0.00321784	24.9768
		rs2229917	A	G	A	G	0.153538	-0.0289875	0.533729	0.0465796	0.0323922	2.16e-06	7050	0.00317672	22.4609
		rs2418654	C	T	C	T	-0.0748879	-0.00390425	0.838464	0.0191517	0.0165852	6.17e-06	7314	0.00277984	20.3829
		rs2817174	C	T	C	T	-0.0734306	0.00407638	0.831338	0.0191392	0.0163687	7.87e-06	7710	0.00260339	20.1193
		rs57340348	T	C	T	C	-0.0979429	-0.020865	0.373446	0.0234429	0.0212166	4.93e-06	7314	0.0029052	21.3047
		rs606117	A	G	A	G	0.0833243	0.0135834	0.518638	0.021045	0.018056	4.82e-06	7263	0.00292357	21.2903
		rs6676699	G	T	G	T	-0.0888124	0.00308316	0.880484	0.0205057	0.0196447	6.38e-06	7708	0.00264462	20.4335
		rs7000472	A	G	A	G	-0.0762282	0.00512429	0.787553	0.0190148	0.016523	4.07e-06	7739	0.00274268	21.2785
		rs72836424	C	T	C	T	-0.139825	-0.0107627	0.718644	0.0298738	0.030069	2.62e-06	7314	0.00294777	21.6178
		rs73139629	A	C	A	C	-0.115098	-0.0703363	0.0303347	0.0324775	0.0247909	5.36e-06	7314	0.00293843	21.5491
gastric ulcer	genus..Eubacteriumventriosumgroup.id.11341	rs11617697	A	G	A	G	-0.143349	0.0855268	0.0376409	0.0411436	0.0286241	7.22e-07	11497	0.00217667	25.0754
		rs12964517	G	A	G	A	0.0587198	-0.0321903	0.122371	0.0208365	0.0123453	2.07e-06	15289	0.00147755	22.6207
		rs13082419	C	T	C	T	-0.0715522	0.0101118	0.733505	0.0296997	0.016137	9.56e-06	14501	0.00135399	19.6581
		rs16884680	G	T	G	T	-0.0906428	0.0164776	0.594166	0.030926	0.0191909	1.74e-06	15289	0.00145701	22.3059
		rs35179274	C	T	C	T	-0.0627263	-0.00719025	0.767443	0.0243144	0.013786	5.76e-06	15287	0.00135243	20.6999
		rs3809430	T	C	T	C	-0.0548171	0.00284004	0.888661	0.0202861	0.0118426	3.55e-06	15287	0.00139962	21.4232
		rs57199565	T	C	T	C	0.0783394	-0.0232019	0.339337	0.0242831	0.0160257	7.97e-07	14913	0.0015998	23.8929
		rs6048195	A	T	A	T	-0.0603594	0.000163429	0.993291	0.0194355	0.011658	2.5e-07	14839	0.00180324	26.803
		rs66746423	C	T	C	T	0.0751501	-0.0111038	0.670642	0.0261103	0.0164978	6.11e-06	14578	0.00142131	20.7465
		rs6704822	A	G	A	G	0.0739179	0.0246036	0.377037	0.027852	0.0166705	6.62e-06	15289	0.0012843	19.6583
		rs72783037	C	A	C	A	0.0658926	-0.0190043	0.409271	0.0230306	0.0143747	6.55e-06	15286	0.00137273	21.0097
		rs73615400	T	C	T	C	-0.0956303	-0.0243519	0.444663	0.0318599	0.0193428	9.54e-07	15146	0.00161122	24.4398
		rs73849225	T	C	T	C	0.0975711	0.0100912	0.766159	0.033931	0.0224388	5.21e-06	14573	0.00129578	18.9053
		rs78250280	G	A	G	A	0.0749762	-0.0213188	0.428543	0.0269283	0.0164404	3.36e-06	14835	0.00139999	20.7951
		rs876734	C	T	C	T	-0.0618696	0.00128555	0.951188	0.0210004	0.0132532	2.89e-06	14913	0.00145919	21.7898
		rs9316536	T	G	T	G	-0.0817111	0.00950702	0.72618	0.0271464	0.0183121	7.84e-06	15289	0.00130059	19.9081
gastric ulcer	genus..Ruminococcusgauvreauiigroup.id.11342	rs10931481	G	A	G	A	0.0610096	-0.0170406	0.408638	0.020623	0.0130484	3.38e-06	13382	0.00163098	21.8582
		rs12079579	A	G	A	G	0.0955324	-0.0688456	0.0409798	0.0336862	0.0213436	5.04e-06	12986	0.00154035	20.0308
		rs12539819	C	T	C	T	0.110654	0.0267431	0.471315	0.0371256	0.0240684	4.49e-06	11860	0.00177901	21.1332
		rs13188803	T	A	T	A	0.0709419	-0.0445237	0.0340777	0.0210101	0.0156855	7.28e-06	12834	0.00159131	20.4522
		rs1391597	C	T	C	T	0.0590284	0.0071119	0.710433	0.0191554	0.0124874	1.86e-06	13382	0.001667	22.3417
		rs2047242	A	G	A	G	-0.067603	-0.0163282	0.463728	0.0222843	0.0133738	2.46e-07	13369	0.00190764	25.5481
		rs2166943	A	C	A	C	0.0566974	-0.0295779	0.1187	0.0189571	0.0123497	5.28e-06	13377	0.00157316	21.0742
		rs289410	G	A	G	A	-0.0654926	-0.0121267	0.561392	0.0208802	0.0139101	2.27e-06	13380	0.00165405	22.1645
		rs431418	A	G	A	G	-0.094737	-0.0496933	0.121043	0.0320517	0.0210157	5.54e-06	13289	0.00152685	20.3182
		rs71386687	T	G	T	G	0.121037	0.0206871	0.485114	0.0296335	0.02386	2.91e-07	11340	0.00226412	25.7288
		rs73802842	C	A	C	A	0.0736808	0.0179693	0.414972	0.0220434	0.0169665	7.48e-06	13382	0.00140732	18.8565
		rs9870933	A	G	A	G	0.0621643	0.00884464	0.643939	0.0191361	0.0126072	8.49e-07	13382	0.00181358	24.3098
60
gastric ulcer	genus..Ruminococcusgnavusgroup.id.14376	rs11597105	A	G	A	G	0.114673	0.012322	0.600367	0.023521	0.0250653	6.95e-06	6328	0.00329667	20.9237
		rs11864644	T	C	T	C	-0.139804	0.00560985	0.848409	0.0293481	0.0318253	5.01e-06	6241	0.00308245	19.2909
		rs12136548	C	T	C	T	0.0901946	0.0318034	0.124372	0.0206962	0.0196476	3.1e-06	6401	0.00328146	21.0672
		rs12989336	G	A	G	A	-0.0846861	0.0153072	0.463457	0.0208782	0.0187936	7.12e-06	6401	0.00316213	20.2987
		rs13163520	G	A	G	A	-0.127377	0.0242487	0.314815	0.024124	0.0233883	5.61e-08	6326	0.00466688	29.6517
		rs2909242	C	A	C	A	-0.0909965	-0.00495874	0.803458	0.0199247	0.018351	7.41e-07	6401	0.00382663	24.5807
		rs3124783	A	G	A	G	-0.11599	0.0048373	0.862211	0.027871	0.0249099	2.67e-06	6401	0.00337581	21.675
		rs4388134	C	T	C	T	-0.0904997	0.0209183	0.318912	0.0209877	0.0203544	9.12e-06	6399	0.00307982	19.7625
		rs62167033	T	C	T	C	0.185289	-0.0545945	0.244808	0.0469406	0.0396295	3.5e-06	5194	0.00419117	21.8522
		rs78399089	T	C	T	C	0.144445	-0.0135914	0.644104	0.0294207	0.0326618	6.63e-06	5944	0.00327959	19.5514
		rs934940	A	C	A	C	-0.105045	0.0444489	0.106896	0.0275686	0.0229588	2.74e-06	6309	0.00330713	20.9273
gastric ulcer	genus..Ruminococcustorquesgroup.id.14377	rs10904297	A	G	A	G	-0.167804	0.089864	0.165396	0.0647831	0.0389812	2.69e-06	3143	0.00586135	18.5191
		rs10967781	C	A	C	A	0.0507994	-0.00904297	0.660906	0.0206149	0.0113322	8.37e-06	17791	0.00112822	20.0927
		rs12434631	A	G	A	G	0.074697	-0.0199846	0.512422	0.0305075	0.0153401	2.77e-06	17353	0.00136454	23.7084
		rs13154778	T	A	T	A	0.0563358	-0.0282177	0.190871	0.0215731	0.0129526	7.16e-06	17795	0.00106192	18.9149
		rs1475330	T	C	T	C	0.0523492	0.0103997	0.635861	0.0219638	0.01182	8.13e-06	17353	0.00112906	19.6125
		rs1972694	T	A	T	A	-0.0614094	-0.0461565	0.0589061	0.0244357	0.0137321	8.93e-06	17353	0.00115113	19.9963
		rs35866622	T	C	T	C	-0.0612024	0.00312047	0.874307	0.019726	0.0109421	2.21e-08	17240	0.00181138	31.2812
		rs4073731	T	C	T	C	0.0651948	0.011575	0.648372	0.0253824	0.0142221	4.05e-06	17793	0.0011796	21.0111
		rs73130967	A	T	A	T	0.0770375	-0.0348472	0.298859	0.0335429	0.0168264	3.71e-06	17011	0.00123071	20.9589
		rs77034621	T	G	T	G	-0.151553	0.0353844	0.630983	0.0736649	0.0335878	6.07e-06	8567	0.00237086	20.3547
		rs773123	T	A	T	A	0.0824005	0.020736	0.469127	0.0286447	0.0173862	1.59e-06	17011	0.00131871	22.4595
gastric ulcer	genus.Actinomyces.id.423	rs10787984	G	C	G	C	0.094316	0.00540403	0.861592	0.0309957	0.0213513	9.62e-06	7468	0.00260606	19.5077
		rs2715439	C	T	C	T	0.0746684	-0.0106786	0.568722	0.0187365	0.0164822	6.27e-06	7468	0.00274061	20.5177
		rs34583783	G	T	G	T	0.126596	-0.0392581	0.31765	0.0392857	0.0268461	4.49e-06	7468	0.00296881	22.2311
		rs35011108	A	G	A	G	0.232634	-0.0185934	0.618594	0.0373478	0.0512044	6.34e-06	3515	0.00583798	20.6293
		rs4073240	G	A	G	A	0.0749687	0.000585756	0.97572	0.0192464	0.0167368	7.94e-06	7468	0.00267944	20.0585
		rs4146653	G	A	G	A	0.0985224	0.00869448	0.74664	0.0269117	0.0214182	4.5e-06	7468	0.00282533	21.1537
		rs71315246	A	G	A	G	-0.0969809	0.0160309	0.557793	0.0273507	0.021925	9.83e-06	7468	0.00261307	19.5603
		rs7915461	T	C	T	C	0.18776	0.00795311	0.831391	0.0373531	0.0401636	5.92e-06	5282	0.00412048	21.8462
gastric ulcer	genus.Adlercreutzia.id.812	rs1046175	C	G	C	G	0.112758	0.0255129	0.486635	0.0366738	0.0255994	6.36e-06	8051	0.00240403	19.3966
		rs11604400	C	T	C	T	-0.102524	-0.0161455	0.59766	0.030592	0.0234834	9.74e-06	8107	0.00234559	19.0557
		rs12522517	A	T	A	T	-0.104884	-0.0258768	0.330102	0.02657	0.0234695	4.41e-06	8187	0.0024335	19.9668
		rs13231526	C	A	C	A	0.143237	-0.0224629	0.513277	0.0343605	0.0311654	4.81e-06	8051	0.00261684	21.1182
		rs2147798	C	G	C	G	0.0922959	-0.00512216	0.813338	0.0216929	0.0192121	1.4e-06	8243	0.00279199	23.0732
		rs2717140	C	T	C	T	-0.119225	-0.00972805	0.756944	0.0314318	0.0251081	2.05e-06	8243	0.00272795	22.5425
		rs55719207	G	A	G	A	-0.0699243	0.00925907	0.629774	0.0192079	0.0158036	9.61e-06	8243	0.00236934	19.5721
		rs6664405	T	C	T	C	-0.0953084	-0.025882	0.332074	0.026684	0.0210752	5.23e-06	8051	0.00253378	20.4462
		rs7680684	C	T	C	T	-0.083381	0.0243046	0.217548	0.0197105	0.0168901	9.77e-07	8243	0.00294783	24.3649
		rs80078995	A	T	A	T	-0.11324	0.024279	0.36118	0.0265891	0.0232586	1.57e-06	8243	0.00286746	23.6987
		rs9490822	C	T	C	T	-0.0734512	-0.00558803	0.766046	0.0187801	0.0155789	2.54e-06	8243	0.00268949	22.2238
		rs9915817	T	C	T	C	0.0749219	-0.0205193	0.322306	0.0207322	0.016833	8.22e-06	8243	0.00239754	19.8056
gastric ulcer	genus.Akkermansia.id.4037	rs11184341	G	C	G	C	0.0655855	0.00425857	0.838952	0.020954	0.0142236	4.06e-06	11863	0.00178905	21.2579
		rs111862613	T	C	T	C	0.0911199	0.0119809	0.631934	0.025012	0.0196748	3.39e-06	11620	0.00184246	21.4452
		rs117107102	A	G	A	G	0.204406	-0.0113842	0.797655	0.0444031	0.0431629	3.01e-06	4974	0.00448856	22.4178
		rs11729256	T	C	T	C	0.0750473	-0.0204115	0.412058	0.0248836	0.0150184	6.58e-07	11860	0.00210099	24.966
		rs12908520	G	A	G	A	0.061772	0.0018758	0.920911	0.0188929	0.0130954	2.26e-06	11862	0.0018723	22.2471
		rs2602429	C	T	C	T	0.0745352	-0.0184836	0.388322	0.0214262	0.0156201	2.72e-06	11689	0.00194416	22.7656
		rs4242783	G	A	G	A	0.0685454	0.0345923	0.0972814	0.0208617	0.0147701	3e-06	11689	0.00183914	21.5336
		rs4936098	A	G	A	G	0.0649225	-0.0288432	0.141533	0.0196198	0.0135934	1.1e-06	11857	0.00192011	22.8067
		rs61779207	G	A	G	A	-0.0760539	0.00735104	0.744994	0.0226014	0.0167769	6.32e-06	11590	0.00176997	20.5468
		rs74542928	T	C	T	C	0.112623	-0.00404878	0.926139	0.0436747	0.0236434	1.48e-06	11215	0.00201908	22.6858
		rs9349825	A	G	A	G	-0.0703407	0.0308979	0.196785	0.0239376	0.0147133	2.6e-06	11857	0.0019239	22.8518
		rs941682	G	A	G	A	-0.0632957	-0.0526163	0.0121473	0.0209807	0.0143777	9.17e-06	11808	0.00163864	19.3775
gastric ulcer	genus.Alistipes.id.968	rs1107244	G	A	G	A	0.0758558	0.00288662	0.934104	0.034912	0.0171182	3.59e-06	17571	0.00111629	19.6341
		rs11769002	G	A	G	A	-0.0528793	-0.0283838	0.136736	0.0190744	0.0109389	1.45e-06	17571	0.00132817	23.3657
		rs11958296	A	G	A	G	-0.0981222	-0.0145685	0.747457	0.0452446	0.0218272	9.3e-06	16214	0.00124482	20.2062
		rs12990744	C	T	C	T	-0.0776618	0.0265197	0.389052	0.030789	0.0172986	8.21e-06	16694	0.0012059	20.1531
		rs1689282	A	C	A	C	-0.0520061	0.00199141	0.920666	0.0199951	0.0113942	5.28e-06	17090	0.00121751	20.8301
		rs2290844	C	T	C	T	0.0813969	0.027481	0.35683	0.0298246	0.0191632	9.1e-06	17571	0.00102574	18.0398
		rs2450745	A	C	A	C	-0.080524	0.0120981	0.741693	0.036704	0.0184702	7.12e-06	17571	0.00108054	19.0046
		rs2875322	T	C	T	C	-0.0580945	-0.0124437	0.618532	0.0249907	0.0131432	8.78e-06	17459	0.00111779	19.5351
		rs34417064	A	G	A	G	-0.048202	-0.00580993	0.756951	0.0187728	0.0106868	7.01e-06	17570	0.00115653	20.3414
		rs4810359	A	G	A	G	-0.0652428	-0.0545338	0.0562082	0.0285604	0.0146155	7.5e-06	17380	0.00114522	19.9244
		rs67281112	G	C	G	C	0.0634575	-0.0336481	0.148899	0.0233112	0.0137846	3.92e-06	17090	0.00123851	21.1898
		rs7129639	C	A	C	A	-0.0524955	0.0113927	0.567218	0.019912	0.0109584	1.78e-06	17571	0.00130433	22.9458
		rs8130320	A	G	A	G	-0.049002	0.00764358	0.685278	0.0188604	0.010717	4.84e-06	17571	0.00118841	20.904
gastric ulcer	genus.Allisonella.id.2174	rs1901739	T	G	T	G	0.115769	-0.00855571	0.648678	0.018779	0.0248626	3.59e-06	3212	0.00670486	21.6679
		rs35110698	T	C	T	C	-0.146322	-0.0172128	0.518145	0.0266365	0.0320852	5.72e-06	3212	0.00643326	20.7845
		rs35778461	C	T	C	T	0.146679	0.0119676	0.591127	0.0222776	0.0297186	1.21e-06	3212	0.007527	24.3449
		rs594561	C	T	C	T	0.112231	-0.0273136	0.143733	0.0186819	0.0251681	9.41e-06	3212	0.00615272	19.8725
		rs602075	A	G	A	G	0.168974	-0.0151372	0.476616	0.0212674	0.0296976	3.57e-08	3212	0.00997858	32.3541
		rs6742198	G	A	G	A	0.149152	-0.0225031	0.30546	0.0219587	0.0316484	3.35e-06	3182	0.00693158	22.1963
		rs685403	G	C	G	C	-0.175203	0.0219949	0.427745	0.0277344	0.0404474	4.88e-06	3212	0.00580761	18.7513
		rs76904847	G	A	G	A	0.148523	-0.0264472	0.286122	0.0247943	0.0334857	6.09e-06	3182	0.00614462	19.6607
		rs7898615	T	G	T	G	0.167966	-0.0385832	0.158433	0.027357	0.0373586	8.87e-06	3212	0.00625407	20.2019
gastric ulcer	genus.Alloprevotella.id.961	rs17380632	A	T	A	T	0.125564	-0.0533114	0.0158318	0.0220955	0.0280409	9.27e-06	3009	0.00661972	20.0381
		rs2154444	T	G	T	G	0.138234	-0.017259	0.41569	0.0212047	0.0308961	8.37e-06	3009	0.00660881	20.0049
		rs34619204	G	A	G	A	-0.156037	0.0185921	0.454272	0.0248455	0.0344392	8.84e-06	3003	0.00678943	20.5144
		rs4364940	A	G	A	G	0.126418	0.0394721	0.0514375	0.0202648	0.0282207	8.58e-06	3008	0.00662695	20.0535
		rs4680035	A	G	A	G	-0.119599	0.0186785	0.330414	0.0191913	0.0259446	4.99e-06	3007	0.00701735	21.2361
		rs58212166	A	G	A	G	-0.161506	0.00508481	0.833559	0.0241974	0.0359102	7.94e-06	3005	0.00668624	20.2139
gastric ulcer	genus.Anaerofilum.id.2053	rs10794359	T	C	T	C	-0.0953524	-0.0321801	0.0891969	0.0189334	0.02006	2.23e-06	4994	0.00450395	22.5854
		rs1563175	A	C	A	C	0.0923834	-0.0408378	0.0297865	0.018794	0.0202157	5.54e-06	5051	0.00411757	20.8755
		rs17012738	T	G	T	G	0.0903417	-0.00407402	0.827366	0.0186813	0.0200239	7.24e-06	5051	0.00401378	20.3472
		rs17096874	C	T	C	T	-0.126337	-0.0117013	0.610738	0.0229879	0.0268919	2.86e-06	5051	0.00435058	22.062
		rs17105491	G	C	G	C	-0.193107	-0.0515934	0.184649	0.0388922	0.0411187	1.57e-06	4856	0.0045214	22.0466
		rs4244069	G	A	G	A	-0.146775	-0.0248017	0.379807	0.0282399	0.0326594	9.81e-06	5030	0.00399923	20.1888
		rs4506496	G	A	G	A	0.10309	-0.0136919	0.506384	0.0206054	0.0212861	1.49e-06	4935	0.00473034	23.4457
		rs712981	A	C	A	C	0.10076	-0.0141102	0.463061	0.0192285	0.0202902	6.83e-07	5051	0.00485854	24.6505
		rs79598899	C	T	C	T	0.182586	-0.0156051	0.727008	0.0446999	0.0357284	3.75e-07	4709	0.00551538	26.1049
		rs816292	T	C	T	C	-0.113003	-0.00521515	0.800519	0.0206397	0.02204	2.64e-07	5017	0.00521241	26.2772
		rs9299345	T	C	T	C	-0.1364	-0.00944338	0.766477	0.0317973	0.0302372	8.04e-06	5051	0.00401255	20.341
gastric ulcer	genus.Anaerostipes.id.1991	rs10502061	A	G	A	G	0.0835752	-0.0275904	0.346096	0.0292832	0.0192017	7.94e-06	16825	0.00112469	18.942
		rs13376554	A	T	A	T	0.197389	0.0231018	0.698744	0.059692	0.0458642	7.72e-06	3101	0.00593758	18.5105
		rs2014785	T	C	T	C	0.0515687	-0.0234746	0.216354	0.0189881	0.0112199	4.68e-06	16445	0.00128294	21.1224
		rs2396460	T	C	T	C	-0.0512653	-0.00566561	0.763094	0.0187963	0.0109555	2.91e-06	16912	0.00129307	21.8941
		rs2804244	A	G	A	G	-0.053089	0.00425526	0.82534	0.0192823	0.0110983	2.04e-06	16926	0.00135007	22.8795
		rs3900776	G	A	G	A	-0.110013	0.00077789	0.989025	0.0565515	0.0236302	2.75e-06	14694	0.00147291	21.6719
		rs60983350	G	A	G	A	-0.0539901	0.00894435	0.655203	0.02003	0.0116575	4.42e-06	16344	0.00131065	21.4468
		rs62157625	T	C	T	C	0.088573	0.0513666	0.074571	0.0288075	0.0185548	1.45e-06	15215	0.00149544	22.7842
		rs62215703	G	A	G	A	0.0644965	0.0439466	0.0532868	0.0227397	0.0136702	1.98e-06	15550	0.00142946	22.2571
		rs6474958	A	G	A	G	-0.0500065	-0.033441	0.0976427	0.0201891	0.0112001	6.74e-06	16918	0.00117693	19.9324
		rs6726833	C	A	C	A	-0.0877497	0.0294315	0.397983	0.0348207	0.0189408	3.32e-06	16924	0.0012666	21.4606
		rs6854026	T	C	T	C	-0.0508482	0.0245143	0.195744	0.0189479	0.0109075	3.2e-06	16921	0.00128267	21.7294
		rs7193624	C	T	C	T	0.0750642	0.0116364	0.732917	0.0340997	0.0150723	5.35e-07	16926	0.00146324	24.8001
		rs7823228	G	C	G	C	-0.0621085	0.0149216	0.549929	0.0249581	0.0136614	5.84e-06	16445	0.00125525	20.6661
		rs78735375	A	C	A	C	-0.137429	-0.121223	0.00849572	0.0460624	0.0305304	5.33e-06	10360	0.001952	20.2584
	70
gastric ulcer	genus.Anaerotruncus.id.2054	rs10150232	A	G	A	G	0.0567088	-0.0141175	0.547229	0.0234541	0.0124877	6.68e-06	16117	0.0012779	20.6197
		rs11018566	A	G	A	G	-0.156465	0.0537104	0.197628	0.0416896	0.0366032	6.14e-06	6278	0.00290211	18.2666
		rs115414803	A	C	A	C	-0.144356	0.0343424	0.375803	0.0387762	0.0317524	6.83e-06	9273	0.00222397	20.6644
		rs12056802	C	G	C	G	0.0774194	0.026511	0.346948	0.0281874	0.0177178	6.13e-06	16010	0.00119116	19.0909
		rs1272208	G	T	G	T	-0.0611743	0.00789536	0.720067	0.0220314	0.0129831	4.28e-06	16117	0.00137563	22.1988
		rs1431492	C	T	C	T	-0.0654996	0.0702429	0.00711557	0.0260991	0.0146188	7.36e-06	16560	0.00121079	20.0725
		rs17734739	T	C	T	C	0.0660052	0.00507851	0.850211	0.0268918	0.014908	7.43e-06	15927	0.00122927	19.6002
		rs2704155	T	A	A	C	-0.106235	0.0609626	0.200271	0.0475981	0.0234815	5.42e-06	12419	0.00164544	20.465
		rs34449434	A	C	A	C	-0.0497004	0.0135778	0.488354	0.0195948	0.0113402	9.85e-06	16117	0.00119035	19.2054
		rs4669806	G	T	G	T	0.0576389	-0.0170733	0.452667	0.0227348	0.0122994	2.42e-06	16566	0.00132395	21.9589
		rs6494922	A	G	A	G	0.0903106	0.0634755	0.125115	0.0413885	0.0202257	6.62e-06	16067	0.00123937	19.9351
		rs6563550	T	C	T	C	0.0877135	0.00279687	0.936148	0.0349118	0.0176745	2.35e-07	16566	0.00148449	24.6256
		rs7155595	C	A	C	A	0.0539336	0.0170091	0.404805	0.0204174	0.0118903	7.55e-06	16553	0.00124142	20.5722
		rs7675045	A	T	A	T	-0.0497815	0.00389153	0.835529	0.0187439	0.0110573	6.92e-06	16566	0.00122204	20.2667
		rs8005030	C	T	C	T	0.0554447	-0.00189467	0.924086	0.0198835	0.0117854	2.28e-06	16548	0.00133568	22.1297
		rs9347879	T	C	T	C	0.050618	0.0131904	0.481686	0.0187471	0.011049	4.22e-06	16566	0.00126531	20.9851
gastric ulcer	genus.Bacteroides.id.918	rs11585893	A	G	A	G	-0.0740746	-0.000230813	0.991585	0.0218856	0.0147633	1.8e-06	17821	0.00141067	25.1722
		rs13207588	A	G	A	G	-0.059205	0.00579795	0.80782	0.0238364	0.0131195	7.49e-06	17707	0.00114879	20.3627
		rs1340391	T	C	T	C	-0.0592004	0.0202087	0.458884	0.0272838	0.0132244	6.73e-06	18302	0.00109376	20.0377
		rs17619981	T	G	T	G	0.0880978	-0.00597913	0.826858	0.0273353	0.0187002	2.69e-06	15801	0.00140263	22.1913
		rs2023437	T	C	T	C	-0.0782324	0.018494	0.517054	0.0285449	0.0167634	5.02e-06	17484	0.00124414	21.7771
		rs2366421	T	A	T	A	-0.0528153	0.0001999	0.993465	0.0244072	0.0117124	7.65e-06	18299	0.00110998	20.3319
		rs28757219	T	A	T	A	0.0818398	-0.00426402	0.881563	0.0286199	0.0170319	1.29e-06	14833	0.00155418	23.0859
		rs495004	C	G	C	G	-0.0607475	0.0192713	0.388061	0.022327	0.0129865	3.42e-06	17707	0.00123421	21.8787
		rs66710942	C	T	C	T	0.0488038	0.0306642	0.101693	0.0187353	0.0107412	5.86e-06	17821	0.00115709	20.642
		rs6795673	C	T	C	T	0.0538565	-0.0166968	0.373157	0.0187483	0.0105251	3.38e-07	18301	0.00142865	26.1803
		rs9507307	C	T	C	T	0.0604456	-0.00188972	0.930981	0.0218184	0.0129128	2.13e-06	18184	0.00120359	21.91
gastric ulcer	genus.Barnesiella.id.944	rs11155559	T	C	T	C	0.0956023	-0.0318666	0.3249	0.0323704	0.0212961	8.92e-06	13383	0.00150359	20.1499
		rs12909713	C	T	C	T	-0.0550716	-0.00467968	0.802559	0.0187159	0.0120039	4.95e-06	14205	0.00147954	21.045
		rs13242616	T	C	T	C	-0.0583747	-0.0173143	0.391027	0.0201856	0.0123176	2.29e-06	13945	0.00160798	22.4562
		rs199035	G	A	G	A	0.0559495	-0.0004736	0.979975	0.0188681	0.0119716	3e-06	13945	0.00156384	21.8388
		rs2057922	G	C	G	C	0.0915241	-0.000852193	0.973265	0.0254283	0.0194623	3.83e-06	14208	0.00155409	22.1117
		rs2276875	A	G	A	G	-0.0697176	-0.00715986	0.740346	0.0216052	0.0139537	4.65e-07	13893	0.00179362	24.9599
		rs2428166	G	A	G	A	-0.165859	0.108177	0.174417	0.0796504	0.0337309	8.51e-07	8091	0.00297936	24.172
		rs28418786	C	G	C	G	-0.0791324	-0.0432586	0.14667	0.0298048	0.0174957	6.48e-06	13698	0.00149122	20.4542
		rs28479800	A	T	A	T	-0.09152	0.048271	0.106065	0.0298681	0.0210002	7.93e-06	12399	0.00152944	18.9895
		rs35177866	A	G	A	G	0.0917125	-0.0260545	0.46543	0.0356942	0.0190133	2.95e-06	13394	0.00173411	23.2635
		rs62251337	A	G	A	G	-0.0690763	0.0261256	0.330142	0.0268277	0.0149374	4.24e-06	13945	0.00153117	21.3818
		rs72684847	T	C	T	C	-0.114369	-0.0183425	0.605241	0.035487	0.0253873	6.76e-06	12984	0.00156062	20.2917
		rs76181748	C	T	C	T	-0.0778559	0.00806706	0.717338	0.0222835	0.017164	6.78e-06	14201	0.00144677	20.5724
		rs77455852	T	G	T	G	-0.0891491	-0.00902165	0.734785	0.0266308	0.0195601	3.16e-06	13394	0.0015485	20.7696
		rs79795328	A	G	A	G	-0.0818645	-0.0020996	0.938195	0.0270781	0.0176441	4.23e-06	13657	0.00157382	21.5243
gastric ulcer	genus.Bifidobacterium.id.436	rs10841473	G	C	G	C	-0.0624207	0.016651	0.453169	0.0221971	0.0129438	1.65e-06	14777	0.00157131	23.2526
		rs12022129	G	A	G	A	0.0619356	-0.0117525	0.575051	0.020963	0.0138937	8e-06	14776	0.00134308	19.8693
		rs182549	C	T	C	T	0.119703	0.00418643	0.828318	0.0193048	0.0127294	1.28e-20	14778	0.0059483	88.418
		rs2491158	G	A	G	A	0.0712624	-0.00287402	0.916719	0.0274848	0.015983	8.05e-06	14021	0.00141583	19.8766
		rs2686790	T	C	T	C	0.070741	0.0216084	0.412112	0.0263458	0.0157926	7.5e-06	14778	0.00135591	20.0621
		rs4567981	T	A	T	A	0.0562084	0.00205511	0.913028	0.0188161	0.0117923	1.93e-06	14666	0.00154675	22.7167
		rs540489	T	G	T	G	-0.0637641	-0.00861026	0.726892	0.0246527	0.0138746	5.19e-06	14561	0.00144841	21.118
		rs55888705	A	G	A	G	0.0546319	-0.0108523	0.601224	0.0207642	0.0121139	6.67e-06	14777	0.0013745	20.3362
		rs56108664	T	C	T	C	0.0729971	0.00563607	0.840063	0.0279273	0.0157926	2.44e-06	13916	0.00153294	21.362
		rs5746486	T	C	T	C	-0.0536216	-0.0129213	0.501477	0.0192233	0.0120801	9e-06	14778	0.00133152	19.7008
		rs62181700	G	A	G	A	-0.0624643	0.0014259	0.947791	0.0217756	0.0131205	2.17e-06	14774	0.00153179	22.6622
		rs7322849	T	C	T	C	0.112428	0.00537129	0.869216	0.0326216	0.0201813	1.08e-08	14778	0.0020957	31.0311
		rs75344046	C	T	C	T	0.232354	-0.0319529	0.472639	0.0444908	0.0505979	4.86e-06	3856	0.00543914	21.0771
		rs76671854	C	G	C	G	-0.0846055	0.0190129	0.503213	0.0284011	0.0184003	3.96e-06	13806	0.00152902	21.1389
		rs857444	C	T	C	T	0.0558234	0.0117094	0.546768	0.019431	0.0121219	3.57e-06	14777	0.00143311	21.2047
gastric ulcer	genus.Bilophila.id.3170	rs11069458	T	C	T	C	-0.0680947	0.00395022	0.869951	0.0241278	0.015503	7.72e-06	12856	0.00149843	19.2898
		rs116261629	G	C	G	C	0.128112	-0.0364111	0.25976	0.0323092	0.0261358	8.62e-07	11276	0.00212632	24.0233
		rs1241171	G	A	G	A	-0.0692654	-0.0424407	0.10933	0.0265053	0.0150148	4.24e-06	12856	0.0016526	21.2777
		rs1571225	C	T	C	T	0.0826826	-0.0385777	0.124701	0.0251265	0.0170621	1.12e-06	12854	0.0018236	23.4797
		rs1969927	G	A	G	A	0.0564589	-0.0018384	0.926306	0.0198761	0.0126935	9.07e-06	12777	0.00154597	19.7804
		rs2713349	A	T	A	T	0.0617228	0.00398262	0.846362	0.0205542	0.0140174	8.63e-06	12853	0.00150624	19.3859
		rs2728491	G	T	G	T	-0.0627416	0.00570585	0.794906	0.0219502	0.0139456	6.33e-06	12856	0.00157197	20.2379
		rs3827020	C	T	C	T	0.0766479	-0.00785489	0.740101	0.0236794	0.0160642	1.79e-06	12628	0.00179955	22.7621
		rs4798126	G	A	G	A	0.073288	0.000169551	0.994274	0.0236245	0.016799	7.15e-06	12777	0.00148739	19.0297
		rs542415	T	C	T	C	-0.0613623	0.0127657	0.505588	0.0191757	0.0133436	4.71e-06	12777	0.00165238	21.1441
		rs60178956	G	A	G	A	-0.0624818	-0.031576	0.158463	0.0223902	0.0141485	8.06e-06	12777	0.00152403	19.4993
		rs6793291	C	A	C	A	0.112729	-0.0464154	0.278104	0.0427954	0.0241633	3.11e-06	11051	0.00196564	21.7611
		rs72676854	T	C	T	C	0.123209	0.0296923	0.490034	0.0430164	0.026882	5.62e-06	11616	0.00180517	21.0031
		rs7802841	C	A	C	A	0.0670097	-0.00821269	0.687184	0.0203951	0.0137701	1.77e-06	12856	0.00183865	23.6775
		rs8013541	A	T	A	T	-0.0571991	-0.0164533	0.382759	0.0188506	0.0125673	5.48e-06	12856	0.00160876	20.7123
		rs9899990	A	G	A	G	-0.102702	-0.000363422	0.991456	0.0339363	0.0233878	9.07e-06	12088	0.0015927	19.2801
gastric ulcer	genus.Blautia.id.1992	rs11149971	C	T	C	T	0.117605	0.0491622	0.233809	0.0412917	0.02339	1.04e-06	16255	0.00155285	25.2777
		rs115043014	G	A	G	A	-0.206605	0.00924284	0.899126	0.0729128	0.043992	5.19e-06	4902	0.00447934	22.0475
		rs117001700	T	C	T	C	0.196414	0.0291135	0.708858	0.0779704	0.0441122	8.84e-06	4965	0.00397721	19.8177
		rs12453000	C	T	C	T	0.0625335	-0.0210403	0.440587	0.0272825	0.0129987	1.26e-06	17815	0.0012974	23.1406
		rs16892041	T	C	T	C	-0.0622605	0.014515	0.524946	0.0228316	0.0141804	8.82e-06	18276	0.00105368	19.2753
		rs2788271	T	G	T	G	-0.0575596	0.0348047	0.160184	0.0247817	0.0133492	7.16e-06	18276	0.00101626	18.59
		rs3005511	A	G	A	G	0.0501085	-0.000403519	0.984206	0.0203831	0.0110768	6.19e-06	18276	0.00111848	20.4621
		rs4926264	T	C	T	C	0.0826207	0.00474994	0.875575	0.0303354	0.0178239	5.1e-06	18276	0.0011743	21.4844
		rs67794373	C	T	C	T	0.0601709	0.002822	0.899984	0.0224535	0.0123443	1e-06	18158	0.00130679	23.7571
		rs682885	A	G	A	G	-0.0493376	-0.00243558	0.903296	0.0200462	0.0107359	4.49e-06	18274	0.00115437	21.117
		rs72973581	A	G	A	G	0.125169	-0.00816385	0.838656	0.0400951	0.0265408	1.74e-06	12764	0.0017395	22.2381
		rs7860714	A	G	A	G	-0.0502178	0.00097307	0.960334	0.0195654	0.0109853	4.09e-06	18162	0.00114929	20.8952
gastric ulcer	genus.Butyricicoccus.id.2055	rs10084203	A	G	A	G	0.0549699	-9.15627e-05	0.997369	0.0277661	0.0123563	8.59e-06	17135	0.00115369	19.789
		rs12034718	A	G	A	G	0.0701199	0.0190883	0.395672	0.0224733	0.0158214	9.58e-06	16237	0.00120827	19.64
		rs12585793	T	C	T	C	-0.262206	-0.125841	0.0255717	0.0563639	0.0564729	5.79e-06	3135	0.00682955	21.5441
		rs2017189	G	T	G	T	-0.0506956	-0.0172531	0.356813	0.0187237	0.011024	3.87e-06	17133	0.0012328	21.1451
		rs4962426	G	T	G	T	0.0614216	0.0287288	0.223127	0.0235819	0.0135979	7.38e-06	16889	0.00120662	20.4007
		rs56221232	T	C	T	C	0.0828027	-0.0277922	0.371487	0.0310983	0.0167401	7.62e-07	17133	0.00142601	24.4638
		rs62478070	T	G	T	G	0.224039	0.034636	0.55776	0.0590883	0.0494959	5.94e-06	4007	0.00508716	20.4782
		rs7322368	T	C	T	C	0.0815733	0.0196815	0.544953	0.0325131	0.0183167	5.52e-06	17134	0.00115623	19.8314
		rs75238760	T	A	T	A	0.0619423	0.0380466	0.170845	0.0277815	0.0139942	6.8e-06	17022	0.00114966	19.5897
gastric ulcer	genus.Butyricimonas.id.945	rs11228830	A	G	A	G	0.135265	0.00282111	0.933275	0.0336948	0.0298411	6.55e-06	8974	0.00228434	20.542
		rs113054641	G	A	G	A	-0.144881	-0.0150317	0.742328	0.0457209	0.0274574	1.74e-07	9949	0.00279069	27.8367
		rs12304031	G	A	G	A	-0.086278	-0.0512385	0.0739639	0.0286756	0.0196846	6.7e-06	10658	0.00179924	19.2072
		rs12458763	A	C	A	C	0.122037	-0.0615313	0.172343	0.0450873	0.0269587	6.37e-06	10383	0.00196972	20.488
		rs1862649	G	A	G	A	0.113124	0.0108636	0.767772	0.0367893	0.0248176	4.76e-06	10123	0.00204828	20.7732
		rs2114713	G	T	G	T	0.062721	0.0500082	0.00794712	0.0188404	0.0138998	6.88e-06	10734	0.00189333	20.3577
		rs2642760	G	C	G	C	0.0713357	-0.00365168	0.85745	0.0203299	0.0145396	8.58e-07	10634	0.00225856	24.0674
		rs270727	G	C	G	C	-0.0694173	0.0116668	0.561573	0.0200976	0.0150795	5.38e-06	10634	0.00198883	21.1874
		rs326049	C	G	C	G	0.0759694	-0.00173958	0.93482	0.0212709	0.0167617	8.19e-06	10557	0.00194202	20.5379
		rs62130338	G	A	G	A	-0.0732608	-0.0273027	0.167072	0.0197606	0.0158324	3.9e-06	10557	0.00202409	21.4076
		rs62390301	T	C	T	C	-0.0872983	-0.0440922	0.0595402	0.0234012	0.0174893	7.42e-07	10634	0.00233752	24.9107
		rs7083431	A	C	A	C	0.0703539	0.000907567	0.965486	0.0209743	0.0144439	8.85e-07	10737	0.0022048	23.7208
		rs71428626	G	T	G	T	-0.133188	-0.0732833	0.164008	0.0526567	0.0289905	4.8e-06	9776	0.00215438	21.1024
		rs72814525	A	G	A	G	0.0664154	0.0389198	0.0742882	0.0218058	0.0149766	8.25e-06	10736	0.0018284	19.662
		rs782080	T	A	T	A	0.0653488	-0.0122253	0.520456	0.0190235	0.0137973	2.23e-06	10733	0.00208572	22.4286
		rs78453362	A	G	A	G	-0.14948	-0.0614494	0.309565	0.0604737	0.0327073	4.06e-06	8207	0.00253858	20.882
		rs9657374	C	T	C	T	0.0680719	-0.0607037	0.00276675	0.0202851	0.0148172	4.5e-06	10737	0.00196185	21.1018
gastric ulcer	genus.Butyrivibrio.id.1993	rs1007475	G	T	G	T	0.118065	-0.0140883	0.500553	0.0209142	0.0261271	7.92e-06	3482	0.00583036	20.4086
		rs11761679	T	C	T	C	0.154775	0.02695	0.318192	0.0269991	0.0321539	2.2e-06	3482	0.00661038	23.1572
		rs142855850	A	G	A	G	0.205013	-0.0200167	0.53065	0.0319239	0.0457138	6.86e-06	3234	0.00618069	20.1002
		rs16934069	T	C	T	C	-0.133784	-0.0145196	0.554199	0.0245479	0.0299444	8.86e-06	3482	0.00569991	19.9494
		rs16941336	C	T	C	T	0.127488	0.0241789	0.278108	0.0222933	0.0267936	1.53e-06	3482	0.00645996	22.6268
		rs17163238	G	A	G	A	0.140987	0.00205388	0.931073	0.0237458	0.0309117	5.51e-06	3482	0.00593876	20.7904
		rs4537857	T	C	T	C	-0.12459	0.0171294	0.388717	0.0198729	0.0260992	1.8e-06	3482	0.00650203	22.7752
		rs486484	A	G	A	G	-0.108349	-0.00742439	0.695626	0.0189769	0.0240008	6.61e-06	3456	0.00586231	20.3678
		rs4928024	A	G	A	G	-0.17471	-0.0383428	0.114801	0.0243142	0.0389333	8.19e-06	3481	0.00575155	20.1254
		rs72723662	C	T	C	T	0.224078	-0.047848	0.0799061	0.0273224	0.0449336	7.86e-07	3073	0.00802773	24.8527
		rs7412979	C	G	C	G	0.186779	-0.00482492	0.888081	0.0342842	0.0389112	1.71e-06	3480	0.00657748	23.0279
		rs74622183	A	G	A	G	-0.201027	0.0405175	0.220001	0.0330343	0.0428204	2.46e-06	3478	0.00629702	22.0272
		rs77356209	T	C	T	C	0.216874	0.0231332	0.606704	0.0449377	0.0483299	6.66e-06	3379	0.00592401	20.1246
		rs7752361	A	G	A	G	-0.11923	0.0444462	0.0178764	0.0187682	0.0239975	7.69e-07	3481	0.00704156	24.6713
		rs7763512	G	A	G	A	0.119846	-0.00451637	0.811276	0.0189144	0.0253367	3.11e-06	3259	0.0068185	22.3603
		rs9349693	A	G	A	G	0.117973	-0.0190467	0.35367	0.0205357	0.0259861	5.55e-06	3482	0.00588424	20.5984
gastric ulcer	genus.CandidatusSoleaferrea.id.11350	rs10090365	A	G	A	G	-0.0834413	-0.0356386	0.0569534	0.018721	0.0180989	4.17e-06	6145	0.00344697	21.248
		rs10809135	T	C	T	C	0.0834858	0.0106896	0.573986	0.0190141	0.0182426	5.47e-06	5999	0.00347903	20.9366
		rs11153159	G	C	G	C	-0.12805	-0.0244244	0.363274	0.0268653	0.0285446	4.42e-06	6101	0.00328761	20.1172
		rs12500231	A	T	A	T	0.0813853	0.00658324	0.726031	0.0187872	0.0182696	7.68e-06	6145	0.00321895	19.8379
		rs2193878	T	A	T	A	0.228255	-0.034478	0.569655	0.060641	0.0509241	9.46e-06	3088	0.00646398	20.0776
		rs36155147	C	T	C	T	0.104966	0.0179012	0.374773	0.0201688	0.0240995	5.41e-06	5958	0.00317395	18.9642
		rs386526	C	G	C	G	0.0818459	0.00825803	0.662615	0.0189271	0.0180086	8.33e-06	6144	0.00335061	20.6486
		rs4678258	T	C	T	C	0.0986136	0.00531297	0.808479	0.0219192	0.0215646	5.53e-06	6101	0.00341588	20.9049
		rs61825792	T	C	T	C	0.112199	-0.0383145	0.136551	0.0257359	0.0231856	1.37e-06	6145	0.00379638	23.41
		rs6489992	A	G	A	G	-0.0840437	-0.0283439	0.143184	0.0193601	0.0187031	7.89e-06	6142	0.0032768	20.1857
		rs6494306	A	G	A	G	-0.0969304	0.000274626	0.989054	0.0200179	0.0214221	5.8e-06	6145	0.0033207	20.467
		rs6881988	G	C	G	C	-0.0819131	0.025249	0.17931	0.0188021	0.018185	9.23e-06	6140	0.00329365	20.2832
		rs7400877	T	C	T	C	-0.0951085	0.0216002	0.345126	0.0228796	0.0212799	9.29e-06	6145	0.00324017	19.9691
		rs830149	C	G	C	G	0.184647	0.000276617	0.994409	0.0394732	0.0397237	9.58e-06	5065	0.0042477	21.5979
		rs9973954	A	G	A	G	0.0892075	0.00544535	0.7813	0.019614	0.0195401	5.95e-06	6145	0.0033803	20.8356
80
gastric ulcer	genus.Catenibacterium.id.2153	rs12404911	C	T	C	T	0.140717	-0.00836076	0.728095	0.0240486	0.0304142	2.8e-06	3239	0.00656552	21.3931
		rs212393	G	A	G	A	-0.135254	0.0189532	0.412652	0.0231353	0.0286209	3.62e-06	3239	0.0068476	22.3185
		rs73128290	A	G	A	G	0.129726	0.00332414	0.87073	0.0204272	0.0284563	4.29e-06	3239	0.00637546	20.7698
		rs7742829	C	T	C	T	0.11411	-0.0437116	0.0204451	0.0188569	0.0251099	5.61e-06	3239	0.0063356	20.6391
gastric ulcer	genus.ChristensenellaceaeR.7group.id.11283	rs10461257	A	G	A	G	-0.0551969	0.0506625	0.0107867	0.0198713	0.0122069	6.51e-06	15987	0.00127731	20.4439
		rs17081797	A	G	A	G	-0.0904325	-0.0115327	0.762351	0.038138	0.0204253	3.34e-06	16324	0.0011994	19.6001
		rs62132810	A	G	A	G	-0.0828853	-0.0417909	0.121093	0.0269583	0.0179623	5.67e-06	15066	0.00141131	21.29
		rs62190261	A	C	A	C	0.0958394	-0.0301914	0.369391	0.0336352	0.0214723	8.74e-06	15274	0.00130261	19.9193
		rs62467127	C	T	C	T	0.114108	-0.011124	0.852311	0.059752	0.0251983	3.25e-06	12719	0.00160968	20.5033
		rs73952017	C	T	C	T	-0.0862164	-0.0174496	0.571389	0.0308292	0.0194354	8.46e-06	15274	0.00128671	19.676
		rs78521377	C	T	C	T	0.124992	0.0281221	0.603746	0.0541829	0.0274797	5.61e-06	12605	0.00163864	20.6857
		rs892686	A	G	A	G	0.0514099	-0.0149076	0.427732	0.0187972	0.011136	3.97e-06	16325	0.00130382	21.31
		rs999354	T	A	T	A	0.0580248	0.0127152	0.511663	0.0193755	0.0117185	7.01e-07	16324	0.0014997	24.5148
gastric ulcer	genus.Clostridiumsensustricto1.id.1873	rs11264403	G	A	G	A	-0.139062	-0.0301226	0.397539	0.035605	0.0334454	7.76e-06	7285	0.00236745	17.2831
		rs11586026	A	T	A	T	0.110967	0.000557744	0.991506	0.0523883	0.0250498	8.85e-06	13095	0.00149631	19.6206
		rs116847295	C	T	C	T	0.110021	0.00676083	0.810137	0.0281408	0.0246032	4.58e-06	12910	0.00154659	19.9943
		rs12341505	G	A	G	A	0.0810718	0.0322379	0.316682	0.032196	0.0180121	4.82e-06	14118	0.00143289	20.2558
		rs12490337	C	G	C	G	-0.0616879	0.0083067	0.723819	0.0235078	0.0137581	7.49e-06	14121	0.00142167	20.1012
		rs2795528	G	A	G	A	-0.184315	-0.0480709	0.239689	0.0408848	0.0392204	2.72e-06	6366	0.0034572	22.078
		rs2817172	C	T	C	T	0.058139	-0.00473228	0.804322	0.0191004	0.0124492	2.77e-06	13658	0.0015943	21.8065
		rs550843	T	C	T	C	-0.0783246	0.00145566	0.944756	0.0210073	0.0169209	2.05e-06	14102	0.00151708	21.4233
gastric ulcer	genus.Collinsella.id.815	rs10890671	T	C	T	C	-0.0537401	0.00879135	0.641444	0.0188785	0.0118848	6.52e-06	14334	0.00142438	20.4433
		rs11597285	G	T	G	T	-0.0537947	-0.00385844	0.840141	0.0191284	0.0120548	9.38e-06	14334	0.00138734	19.911
		rs12921100	A	T	A	T	0.0563759	0.00307955	0.884187	0.0211415	0.0127019	8.23e-06	14334	0.00137242	19.6965
		rs1496626	T	C	T	C	-0.0722307	0.0489964	0.0750637	0.027525	0.01616	6.78e-06	14334	0.00139183	19.9755
		rs149807560	C	A	C	A	-0.104264	-0.00435515	0.906292	0.0369969	0.0235841	7.1e-06	13473	0.00144857	19.5419
		rs2103510	G	A	G	A	0.0786551	0.00877316	0.763059	0.0291015	0.0168217	2.42e-06	14334	0.00152295	21.8602
		rs2671662	C	G	C	G	-0.0567751	-0.0169192	0.369079	0.0188368	0.011945	2.22e-06	14334	0.00157359	22.5883
		rs59414781	C	G	C	G	0.0668866	-0.0213449	0.437801	0.0275094	0.0149773	9.15e-06	14334	0.00138944	19.9412
		rs62448871	C	A	C	A	-0.0540309	-0.0303309	0.109544	0.0189539	0.0120324	6.78e-06	14334	0.00140476	20.1613
		rs73052258	G	A	G	A	0.0930178	-0.0068709	0.844215	0.0349656	0.0202658	1.72e-06	14334	0.00146757	21.0641
		rs75672793	A	G	A	G	-0.108908	-0.00580892	0.895666	0.0442963	0.0240522	6.14e-06	12601	0.00162443	20.4995
		rs9541268	C	A	C	A	0.09597	-0.0595094	0.067911	0.0325972	0.0197312	8.79e-07	12914	0.00182855	23.6535
gastric ulcer	genus.Coprobacter.id.949	rs11532348	C	T	C	T	-0.103931	0.0385186	0.141607	0.0262062	0.0226826	5.71e-06	6364	0.00328806	20.9876
		rs12684609	T	C	T	C	0.100827	0.0209209	0.376018	0.0236326	0.0220366	6.1e-06	6364	0.00327873	20.9279
		rs12996055	A	C	A	C	0.0921817	-0.0290191	0.172947	0.0212938	0.0209405	8.08e-06	6570	0.00294084	19.3724
		rs143662916	C	T	C	T	0.253264	0.0778072	0.159076	0.0552535	0.0540141	3.07e-06	3083	0.00708064	21.971
		rs189356	G	A	G	A	0.0781125	-0.00223032	0.906438	0.0189761	0.0171916	6.26e-06	6763	0.00304329	20.6385
		rs213863	C	T	C	T	-0.0887412	-0.00294837	0.879682	0.0194776	0.0188377	2.35e-06	6798	0.00325385	22.1853
		rs28402691	T	C	T	C	0.110695	-0.00538196	0.838521	0.0264098	0.0251199	9.56e-06	6387	0.00303115	19.4127
		rs305411	A	G	A	G	0.129218	-0.0542603	0.0788188	0.0308721	0.0264518	1.01e-06	6777	0.00350893	23.8567
		rs3828477	G	T	G	T	-0.091218	-0.0272995	0.167038	0.0197567	0.019569	2.89e-06	6798	0.00318606	21.7217
		rs5011652	G	C	G	C	0.0899597	-0.0457985	0.0297043	0.0210663	0.020001	5.51e-06	6783	0.00297358	20.224
		rs55672356	T	A	T	A	-0.193354	-0.0583706	0.276964	0.0536907	0.0413815	2.74e-06	4903	0.00443306	21.8232
		rs72821405	T	C	T	C	-0.147365	0.00077089	0.981469	0.0331892	0.0319978	4.76e-06	6177	0.00342203	21.2036
		rs74919520	G	A	G	A	0.125703	-0.00500411	0.868442	0.0302113	0.0276296	5.76e-06	6387	0.00323028	20.6922
		rs76001613	C	G	C	G	0.21591	-0.00988651	0.790777	0.0372652	0.0493019	9.13e-06	3385	0.00563389	19.1674
gastric ulcer	genus.Coprococcus1.id.11301	rs1010560	C	A	C	A	0.0580232	-0.00365948	0.862604	0.0211457	0.0122722	1.96e-06	16723	0.00133496	22.3517
		rs12794898	G	T	G	T	0.0903299	0.0154876	0.58241	0.028166	0.0197212	4.92e-06	15186	0.0013796	20.9767
		rs12886051	G	C	G	C	-0.0521782	-0.0184068	0.36984	0.0205256	0.0118051	8.01e-06	16633	0.00117317	19.5339
		rs1519491	T	C	T	C	0.0499197	0.0344268	0.0719399	0.0191313	0.0113558	8.95e-06	16733	0.00115355	19.3223
		rs1576241	A	G	A	G	-0.0510343	-0.03453	0.072892	0.0192527	0.0109535	3.33e-06	16729	0.00129595	21.7056
		rs1762123	C	T	C	T	-0.0891532	-0.00194421	0.950062	0.0310435	0.0198554	8.01e-06	16724	0.00120407	20.1588
		rs2907920	A	G	A	G	0.0561173	-0.0250883	0.229242	0.0208667	0.0126824	7.65e-06	16040	0.00121915	19.5766
		rs4277593	G	A	G	A	-0.0585649	0.0413456	0.0297043	0.0190181	0.0109914	1.14e-07	16651	0.00170213	28.387
		rs56405618	A	G	A	G	-0.08963	0.0730543	0.0132831	0.0295039	0.0186508	1.57e-06	16379	0.00140803	23.0918
		rs73031725	T	C	T	C	0.167591	0.0423252	0.433774	0.0540726	0.0355224	1.98e-06	7206	0.00307938	22.2524
		rs73167075	T	C	T	C	0.0573137	-0.037303	0.104561	0.0229821	0.0127573	8.57e-06	16733	0.00120476	20.1812
		rs74101919	T	C	T	C	-0.0718989	-0.0408931	0.174921	0.0301447	0.0144651	1.03e-06	16732	0.00147439	24.7029
		rs7784490	C	G	C	G	-0.0518543	0.0467944	0.0182222	0.0198191	0.0113136	4.55e-06	16733	0.00125386	21.0047
		rs946513	C	T	C	T	0.205899	-0.00610977	0.8933	0.045551	0.0460018	8.62e-06	4310	0.00462666	20.0243
gastric ulcer	genus.Coprococcus2.id.11302	rs10070053	A	G	A	G	0.0594312	-0.0262663	0.166643	0.0189913	0.0135375	7.65e-06	11473	0.00167704	19.2697
		rs12634070	T	C	T	C	0.0736486	0.0264787	0.216185	0.0214102	0.0164921	9.95e-06	11457	0.0017376	19.9388
		rs1958519	T	A	T	A	0.0665288	0.000495694	0.979015	0.0188453	0.0138558	1.58e-06	11009	0.00208978	23.0503
		rs2482516	C	T	C	T	0.0754415	0.0040404	0.857007	0.0224235	0.0164619	4.72e-06	11483	0.00182563	20.9984
		rs35890118	A	G	A	G	-0.066536	0.00781486	0.717386	0.0215907	0.0147661	8.26e-06	11478	0.00176583	20.3005
		rs59936925	A	T	A	T	0.117085	-0.0270281	0.367137	0.0299697	0.0233995	9.38e-07	10931	0.00228528	25.033
		rs61823518	A	C	A	C	-0.0955381	0.0315396	0.301078	0.0304988	0.0215724	6.68e-06	10980	0.00178311	19.6099
		rs6677933	C	T	C	T	-0.0804405	-0.013893	0.600076	0.0264985	0.0164216	1.19e-06	11483	0.00208524	23.9906
		rs72680320	T	C	T	C	-0.0649382	-0.0432078	0.0298415	0.0198913	0.013919	2.27e-06	11009	0.00197324	21.7623
		rs9426473	A	G	A	G	0.0727361	-0.008854	0.678489	0.0213594	0.0161662	6.31e-06	11486	0.00175935	20.24
gastric ulcer	genus.Coprococcus3.id.11303	rs10810043	A	G	A	G	0.0515518	0.00219374	0.912208	0.0198971	0.0115923	9.27e-06	15833	0.00124751	19.7739
		rs11077359	T	C	T	C	-0.0645443	0.0203753	0.414325	0.0249603	0.0148833	9.64e-06	15378	0.00122148	18.8044
		rs11080344	C	T	C	T	0.0516921	0.00549535	0.770045	0.0187993	0.0113054	4.79e-06	15835	0.00131851	20.9036
		rs13247359	G	A	G	A	0.051211	0.0131766	0.484971	0.0188687	0.0113031	7.33e-06	15833	0.00129481	20.5247
		rs178271	T	C	T	C	0.145257	-0.0327079	0.652857	0.0727172	0.0294239	7.81e-07	10794	0.00225275	24.3665
		rs4575475	G	A	G	A	0.0619514	0.0269618	0.226365	0.0222866	0.0137787	7.04e-06	15154	0.00133223	20.2128
		rs62481985	G	C	G	C	-0.0582385	0.0453522	0.0170447	0.0190097	0.0115052	4.18e-07	15472	0.00165335	25.6197
		rs7521171	G	A	G	A	-0.0596434	-0.0497165	0.0149469	0.0204286	0.0129279	4.32e-06	15472	0.00137382	21.2822
		rs8100692	T	C	T	C	0.0577411	-0.00227655	0.903734	0.0188228	0.0113476	4.16e-07	15829	0.00163305	25.8885
gastric ulcer	genus.DefluviitaleaceaeUCG011.id.11287	rs112893842	T	C	T	C	0.11381	-0.0146349	0.65452	0.0327043	0.0232806	1.45e-06	8183	0.00291203	23.8929
		rs1582238	T	C	T	C	0.0805036	0.00641676	0.742894	0.019562	0.0167257	1.57e-06	7983	0.0028936	23.1609
		rs28696126	A	T	A	T	-0.106503	0.0152624	0.587199	0.0281127	0.0238473	6.63e-06	7811	0.00254701	19.9404
		rs2892880	G	A	G	A	0.0817755	0.01273	0.555212	0.0215774	0.0181686	6.83e-06	8182	0.00246984	20.2533
		rs4344384	G	T	G	T	0.0715978	0.0291797	0.120069	0.0187713	0.0156309	4.83e-06	8180	0.00255838	20.9761
		rs4677103	A	G	A	G	0.0977912	0.0618873	0.012469	0.0247689	0.0197263	9.6e-07	7983	0.00306906	24.5696
		rs55658617	T	C	T	C	0.174369	-0.0323963	0.521387	0.0505236	0.0362226	2.15e-06	6663	0.00346579	23.1659
		rs72731813	C	T	C	T	-0.147383	-0.0813445	0.0621327	0.0436081	0.0293796	4.33e-07	7767	0.00322957	25.1588
		rs9608282	T	G	T	G	0.142939	-0.051139	0.333494	0.0528787	0.0299793	2.52e-06	7716	0.00293758	22.7273
		rs9725395	A	G	A	G	-0.13834	0.0165194	0.575484	0.0294993	0.029554	3.52e-06	8011	0.00272765	21.9055
gastric ulcer	genus.Desulfovibrio.id.3173	rs11160353	T	A	T	A	-0.0691756	-0.0175844	0.354341	0.0189855	0.0147285	2.7e-06	9234	0.00238321	22.0543
		rs12031543	T	C	T	C	-0.127185	-0.0524512	0.0538357	0.0272028	0.0281887	6.55e-06	8855	0.00229369	20.3527
		rs13066142	G	A	G	A	0.119141	-0.000885026	0.978213	0.0324073	0.0250891	3.79e-06	9241	0.0024343	22.5453
		rs16863365	A	G	A	G	0.109402	-0.000561647	0.989985	0.044744	0.0226964	1.79e-06	8776	0.00264056	23.2296
		rs2032031	A	G	A	G	-0.0654931	0.040362	0.0307093	0.018679	0.0148681	9.14e-06	9241	0.00209532	19.3993
		rs2590913	G	A	G	A	0.154496	0.0278856	0.514301	0.0427591	0.0339396	6.65e-06	7225	0.0028598	20.7156
		rs2853179	C	T	C	T	0.0811971	-0.0485534	0.0302357	0.0224059	0.0174234	2.42e-06	8949	0.00242095	21.7128
		rs4797774	G	A	G	A	0.212582	0.0274463	0.566368	0.0478652	0.0470044	5.64e-06	3476	0.00584988	20.4421
		rs6580353	T	C	T	C	0.0770979	0.0186815	0.428733	0.0236068	0.0169735	4.94e-06	9241	0.00222768	20.6275
		rs72647089	T	G	T	G	-0.106594	0.00787004	0.819123	0.034416	0.0239337	8.3e-06	8985	0.0022028	19.8314
		rs7729080	C	A	C	A	-0.070287	-0.0160338	0.43377	0.0204838	0.0157691	9.96e-06	9241	0.00214528	19.8628
	90/94
gastric ulcer	genus.Dialister.id.2183	rs10138457	T	C	T	C	-0.113054	0.0461895	0.148163	0.0319419	0.0261933	7.88e-06	10968	0.00169561	18.6257
		rs10938938	G	A	G	A	-0.0773514	-0.0476584	0.0635536	0.0256878	0.0170915	7.37e-06	11401	0.00179331	20.4786
		rs11071887	T	C	T	C	0.0662403	0.00273059	0.891958	0.0201034	0.0146315	5.91e-06	11989	0.00170664	20.4925
		rs11166701	G	A	G	A	-0.0655301	0.00910802	0.626693	0.0187259	0.013186	5.51e-07	11720	0.00210288	24.6934
		rs2314294	T	C	T	C	0.0865932	-0.0433775	0.114014	0.0274471	0.0193719	8.08e-06	11339	0.00175907	19.9778
		rs2435610	A	C	A	C	0.0647131	-0.00720072	0.739198	0.0216292	0.0143314	5.93e-06	11984	0.0016985	20.3861
		rs4747450	C	A	C	A	0.0668509	0.014466	0.519179	0.0224414	0.0147685	5.84e-06	11987	0.00170642	20.4864
		rs4753063	G	A	G	A	-0.0596297	0.00346034	0.85402	0.018807	0.0130052	4.86e-06	11989	0.00175044	21.0194
		rs517089	T	A	T	A	0.076227	-0.0249004	0.317726	0.0249218	0.0170411	5.14e-06	11988	0.00166629	20.0055
		rs75416973	A	G	A	G	0.0727223	0.00113763	0.959853	0.0225998	0.016451	9.46e-06	11402	0.00171091	19.5378
		rs764177	C	A	C	A	-0.0601454	-0.0191531	0.325972	0.019499	0.0135366	9.61e-06	11988	0.00164409	19.7385
		rs76680460	G	A	G	A	-0.161296	0.0035468	0.93929	0.0465688	0.0364332	8.19e-06	7176	0.00272387	19.5944
gastric ulcer	genus.Dorea.id.1997	rs11150408	T	G	T	G	0.0488254	0.0101211	0.591289	0.0188486	0.0109063	7.06e-06	17215	0.00116284	20.0393
		rs12216169	T	A	T	A	0.0881722	-0.0293457	0.313104	0.0290917	0.0193683	5.33e-06	16086	0.00128669	20.7217
		rs12537781	T	C	T	C	-0.055544	-0.0164746	0.452095	0.0219098	0.0125223	9.15e-06	17608	0.00111612	19.6724
		rs13279148	G	A	G	A	0.0715309	-0.0317611	0.288683	0.0299346	0.0150878	2.25e-06	17605	0.00127511	22.4744
		rs1899291	C	T	C	T	0.0697217	0.00835701	0.745655	0.0257635	0.0150285	4.57e-06	17609	0.00122079	21.5208
		rs3005511	A	G	A	G	0.0516127	-0.000403519	0.984206	0.0203831	0.0112852	5.29e-06	17610	0.00118636	20.9143
		rs345219	T	G	T	G	-0.0497368	-0.00318762	0.866092	0.0189036	0.0112621	8.8e-06	17215	0.00113167	19.5015
		rs3752849	G	A	G	A	0.163846	0.0367835	0.389174	0.0427161	0.036608	7.68e-06	5322	0.00374984	20.0242
		rs4793307	C	T	C	T	0.0574165	-0.0364247	0.098935	0.022075	0.0122472	4.01e-06	17600	0.00124723	21.9762
		rs62503162	A	G	A	G	-0.0974091	-0.0433432	0.348653	0.0462473	0.0194379	7.47e-07	16210	0.00154684	25.11
		rs62583469	T	A	T	A	-0.0634136	-0.00627573	0.818102	0.0272874	0.0142227	5.78e-06	16819	0.00118056	19.8769
		rs73729431	C	T	C	T	-0.13745	0.00179079	0.978392	0.0661186	0.0299983	3.17e-06	9596	0.00218302	20.9897
gastric ulcer	genus.Eggerthella.id.819	rs112205261	T	C	T	C	-0.188618	0.0111883	0.744016	0.0342631	0.0403613	3.35e-06	5036	0.00431788	21.8305
		rs13070736	A	C	A	C	-0.121331	-0.0155518	0.539227	0.0253295	0.0272024	7.62e-06	5147	0.00385035	19.8866
		rs1784446	G	A	G	A	0.0907728	0.0102747	0.58203	0.018667	0.0198096	5.23e-06	5147	0.00406292	20.989
		rs2223081	G	A	G	A	0.102572	0.0101122	0.627853	0.0208605	0.0221108	3.89e-06	5147	0.00416372	21.5119
		rs2240838	A	G	A	G	0.0980582	0.00715241	0.705926	0.0189551	0.0197653	7.36e-07	5147	0.00475922	24.6033
		rs3851328	T	G	T	G	-0.107774	0.00189969	0.932777	0.0225213	0.0236527	4.18e-06	5147	0.0040176	20.754
		rs6430926	C	T	C	T	0.0879736	-0.0369773	0.0498356	0.0188528	0.0197127	8.37e-06	5147	0.0038546	19.9087
		rs67490567	T	C	T	C	0.108495	0.0168486	0.435358	0.0215992	0.0245457	8.94e-06	5083	0.00382895	19.5297
		rs76663501	C	T	C	T	0.175349	0.0669077	0.114189	0.0423562	0.0378576	4.83e-06	4814	0.00443674	21.4448
gastric ulcer	genus.Eisenbergiella.id.11304	rs11027642	C	T	C	T	0.129006	0.00180602	0.94611	0.0267192	0.0284844	4.92e-06	5583	0.00366052	20.5044
		rs11079158	T	C	T	C	0.100627	0.00834655	0.71319	0.022707	0.022546	7.35e-06	5582	0.0035559	19.9128
		rs11938607	T	C	T	C	0.0978125	0.0164625	0.443528	0.0214845	0.0216636	8.22e-06	5583	0.00363813	20.3786
		rs12257723	A	C	A	C	-0.0952742	-0.0207552	0.297989	0.0199425	0.0211569	8.85e-06	5582	0.00361978	20.2717
		rs12278566	T	A	T	A	-0.121065	0.0131209	0.535935	0.0211979	0.0251658	1.65e-06	5582	0.00412883	23.1344
		rs12710729	C	A	C	A	0.0893384	-0.0296994	0.138624	0.0200545	0.0199069	9.84e-06	5583	0.00359448	20.1332
		rs13258851	A	G	A	G	0.137001	0.0232091	0.386593	0.0268062	0.0302124	7.75e-06	5583	0.00366957	20.5553
		rs1508033	A	C	A	C	0.091546	0.0118316	0.561067	0.0203551	0.0195787	3.23e-06	5580	0.00390284	21.8553
		rs1553971	T	G	T	G	0.120965	-0.0032594	0.884578	0.0224525	0.0263054	5.27e-06	5583	0.00377325	21.1383
		rs2683098	C	T	C	T	0.107319	-8.16229e-05	0.997138	0.0227576	0.022515	2.24e-06	5582	0.00405372	22.7118
		rs3812426	G	A	G	A	0.106447	0.0307738	0.234337	0.0258764	0.0224159	2.72e-06	5583	0.0040229	22.5425
		rs4462860	G	A	G	A	0.0939071	-0.0442412	0.021209	0.0191999	0.0201104	4.16e-06	5460	0.00397769	21.7969
gastric ulcer	genus.Enterorhabdus.id.820	rs10098492	T	C	T	C	0.132323	0.061725	0.124175	0.0401468	0.0293688	6.41e-06	7361	0.00275021	20.2946
		rs11098863	T	A	T	A	-0.0966008	0.00665353	0.722043	0.0187039	0.0162677	3.06e-09	7524	0.00466477	35.2528
		rs114731706	T	G	T	G	0.182308	-0.13129	0.013821	0.0533293	0.0382298	2.17e-06	5956	0.00380363	22.7333
		rs2051957	C	T	C	T	0.0843291	-0.00819814	0.727344	0.0235132	0.0189864	8.9e-06	7524	0.00261507	19.7221
		rs3017103	A	G	A	G	0.0980897	0.00415669	0.862095	0.0239292	0.0208995	2.94e-06	7524	0.00291916	22.0222
		rs73331712	T	C	T	C	0.26199	-0.0469084	0.316938	0.0468723	0.055123	4.85e-06	3109	0.00721335	22.5747
		rs77655283	G	A	G	A	0.132988	0.0227345	0.535575	0.0366971	0.0298306	5.88e-06	7494	0.00264506	19.8694
		rs7923280	A	T	A	T	0.0860019	-0.00876224	0.67561	0.0209391	0.0169148	5.24e-07	7524	0.00342407	25.8443
		rs9470637	A	T	A	T	-0.0755513	-0.0482551	0.0102108	0.0187865	0.0166263	5.7e-06	7524	0.00273687	20.6432
gastric ulcer	genus.Erysipelatoclostridium.id.11381	rs1434153	G	A	G	A	-0.0684526	-0.0213524	0.258615	0.0189014	0.0152443	6.85e-06	9662	0.00208253	20.1593
		rs16936671	C	T	C	T	-0.0968026	0.0181314	0.504299	0.0271533	0.0217883	6.04e-06	9488	0.00207611	19.735
		rs17804233	T	C	T	C	-0.0662914	0.0346979	0.0643354	0.0187572	0.0144203	4.59e-06	9783	0.00215554	21.1289
		rs2901723	C	A	C	A	0.0641339	0.000330266	0.986044	0.0188803	0.0144295	8.79e-06	9662	0.00204043	19.7508
		rs340991	A	G	A	G	-0.0740482	0.0231451	0.273841	0.0211514	0.0158891	3.75e-06	9781	0.00221555	21.714
		rs34528142	C	G	C	G	-0.0875551	0.0201095	0.388499	0.0233196	0.0195556	6.13e-06	9604	0.00208287	20.0414
		rs3804326	A	G	A	G	0.14147	-0.00445341	0.918451	0.0434967	0.0336352	9.85e-06	7028	0.00251083	17.6855
		rs45480394	T	G	T	G	-0.0687134	-0.0113602	0.560748	0.0195283	0.0151835	7.66e-06	9604	0.00212794	20.4761
		rs4697572	A	G	A	G	-0.0810636	-0.0647347	0.00513984	0.0231349	0.0163308	7.59e-07	9779	0.00251333	24.6347
		rs58236560	G	T	G	T	-0.111157	0.00817027	0.776891	0.0288323	0.0234426	2.16e-06	9368	0.00239428	22.4786
		rs61806970	C	T	C	T	0.142548	-0.0394394	0.28734	0.037068	0.0320688	9.09e-06	8644	0.00228061	19.754
		rs622418	A	G	A	G	-0.0668051	0.010338	0.580778	0.0187198	0.0143224	3.68e-06	9783	0.00221895	21.7518
		rs6474512	A	C	A	C	0.067015	0.00260115	0.892612	0.0192678	0.0143201	3.02e-06	9783	0.0022336	21.8958
		rs710230	T	C	T	C	0.143381	0.0395061	0.275264	0.0362102	0.0281514	6.33e-07	9016	0.00286895	25.9352
		rs7221249	A	G	A	G	0.0839861	-0.0256269	0.172312	0.0187769	0.0142741	4.31e-09	9781	0.00352693	34.6119
		rs9590927	G	A	G	A	-0.0646003	0.000557235	0.976363	0.0188071	0.0143479	6.39e-06	9782	0.00206806	20.2675
gastric ulcer	genus.ErysipelotrichaceaeUCG003.id.11384	rs10164067	T	G	T	G	-0.10326	-0.0111828	0.790579	0.0421106	0.0212405	1.13e-06	14427	0.00163549	23.6306
		rs11666127	A	G	A	G	-0.0719187	-0.00812673	0.741884	0.0246744	0.0161371	7.9e-06	13813	0.0014359	19.8597
		rs11994308	C	T	C	T	0.115417	-0.0419451	0.204329	0.0330455	0.0242503	1.33e-06	13558	0.00166797	22.6488
		rs12251396	A	G	A	G	-0.0705399	0.0126549	0.62698	0.0260398	0.0158766	9.52e-06	14211	0.00138716	19.7376
		rs17798136	G	A	G	A	0.158818	0.00337251	0.929741	0.0382498	0.0347674	3.24e-06	7421	0.00280395	20.861
		rs28568391	A	G	A	G	-0.0583911	-0.0142828	0.447657	0.0188097	0.0118741	6.42e-07	14544	0.00165993	24.1788
		rs4758231	G	T	G	T	-0.0551754	-0.0327337	0.115946	0.0208227	0.0122047	6.55e-06	14890	0.00137072	20.4353
		rs59068084	T	G	T	G	0.0564772	0.00744601	0.699786	0.0193097	0.0120224	3.12e-06	14544	0.00151504	22.0651
		rs59104037	A	G	A	G	-0.0951263	0.0124954	0.656833	0.0281244	0.0204742	4.48e-06	14848	0.00145174	21.5838
		rs62403464	T	C	T	C	-0.0731743	0.0289895	0.232502	0.0242806	0.0156516	3.44e-06	14899	0.0014649	21.8546
		rs6875357	C	T	C	T	0.165673	0.00313997	0.948427	0.0485447	0.0353831	6.7e-06	7034	0.00310713	21.9175
		rs73074432	C	T	C	T	0.072154	-0.0504484	0.0929159	0.0300249	0.0164378	9.99e-06	14217	0.00135344	19.2652
		rs74988980	G	A	G	A	-0.133141	-0.00929673	0.840833	0.0462919	0.0348574	8.64e-06	5944	0.00244845	14.5844
		rs75949021	T	C	T	C	-0.169667	-0.0792616	0.0973957	0.0478168	0.0374238	3.58e-06	6721	0.00304887	20.548
		rs76502207	T	C	T	C	0.144844	-0.0193059	0.68549	0.0476708	0.0289929	6.41e-07	10740	0.00231848	24.9537
		rs79396538	C	G	C	G	0.0848148	-0.00458141	0.910552	0.0407809	0.0191146	8.63e-06	13750	0.00142984	19.6855
		rs8053479	A	G	A	G	-0.0838212	-0.0237742	0.418225	0.0293689	0.0186509	5.83e-06	13813	0.00146011	20.195
gastric ulcer	genus.Escherichia.Shigella.id.3504	rs112767262	T	C	T	C	0.0732963	-0.0365215	0.105956	0.022591	0.0163589	8.21e-06	11771	0.00170257	20.0717
		rs113127095	A	G	A	G	0.151009	0.0898498	0.0571137	0.0472287	0.0323434	3.33e-06	8433	0.00257829	21.7938
		rs113513883	A	G	A	G	0.172283	-0.0454665	0.389538	0.05284	0.038041	5.28e-06	6280	0.00325541	20.5042
		rs1154904	A	G	A	G	-0.0613376	-0.00140681	0.940013	0.0186942	0.0130644	3.04e-06	12002	0.00183325	22.0395
		rs11706043	T	A	T	A	0.075657	-0.0227996	0.315439	0.0227116	0.0164155	5.87e-06	12001	0.00176687	21.2381
		rs117092367	A	T	A	T	0.117362	-0.00160337	0.966089	0.0377145	0.0264533	9.65e-06	10304	0.0019066	19.6793
		rs118526	C	A	C	A	-0.0594401	0.0274622	0.18003	0.020484	0.013598	8e-06	11853	0.00160946	19.1045
		rs2267739	G	C	G	C	0.115505	0.0452167	0.12336	0.0293459	0.0237628	1.42e-06	11853	0.00198938	23.6231
		rs2798105	A	G	A	G	-0.100851	0.0600723	0.0572954	0.0315995	0.0222045	8.25e-06	11296	0.00182289	20.6253
		rs35555519	C	G	C	G	0.101976	0.0109066	0.730133	0.0316179	0.0222883	4.92e-06	12002	0.00174113	20.93
		rs4731451	G	A	G	A	-0.0609885	0.00994593	0.6218	0.020162	0.0135157	7.47e-06	12001	0.00169381	20.3585
		rs57024273	T	C	T	C	0.0626172	-0.0211139	0.32469	0.0214383	0.0139919	9.7e-06	11853	0.00168684	20.0246
		rs592299	T	C	T	C	-0.0592004	0.0222833	0.236652	0.01883	0.0129486	4.77e-06	11995	0.00173958	20.8992
		rs73208162	A	G	A	G	-0.119296	0.0193674	0.712344	0.0525275	0.024839	2.19e-06	11073	0.0020788	23.0623
		rs7502686	G	C	G	C	-0.136384	0.00335029	0.931054	0.0387232	0.0302576	5.9e-06	9990	0.00202958	20.3127
gastric ulcer	genus.Faecalibacterium.id.2057	rs10927394	G	T	G	T	-0.232262	-0.183131	0.00496067	0.065181	0.0512364	7.02e-06	3495	0.00584529	20.5376
		rs114946999	C	T	C	T	-0.0861565	-0.00594046	0.833109	0.0281919	0.01896	5.7e-06	15673	0.00131575	20.6463
		rs11776390	T	C	T	C	-0.078354	-0.0115067	0.760421	0.0377359	0.017183	6.4e-06	16718	0.00124222	20.7907
		rs12320842	C	G	C	G	0.094833	0.0451338	0.100279	0.027462	0.0163962	7.57e-09	17638	0.00189304	33.4489
		rs1271565	C	T	C	T	-0.0576251	0.00289969	0.891823	0.0213215	0.0119649	1.3e-06	17638	0.00131336	23.1929
		rs12753492	A	C	A	C	0.0641305	-0.00766465	0.796545	0.0297286	0.0149933	8.8e-06	17525	0.00104285	18.2929
		rs2835874	T	C	T	C	-0.0866356	0.0478697	0.340731	0.0502452	0.0196496	7.54e-06	17567	0.00110537	19.4374
		rs28376661	C	G	C	G	0.0504817	-0.0204006	0.316311	0.0203585	0.0109368	3.66e-06	18087	0.00117655	21.303
		rs61875484	C	G	C	G	0.0817953	0.0340891	0.285597	0.0319236	0.018369	9.18e-06	16718	0.00118464	19.8259
		rs6910935	A	G	A	G	0.134864	0.0134727	0.731102	0.0392035	0.0277032	1.38e-06	12640	0.00187142	23.6954
		rs75499067	C	T	C	T	0.227585	-0.0473329	0.187221	0.0358897	0.0465522	1.76e-06	4526	0.00525295	23.8899
		rs79656633	T	C	T	C	0.145631	0.0617804	0.0497771	0.0314905	0.0323019	8.14e-06	9080	0.00223354	20.3215
		rs9536330	T	C	T	C	-0.048317	-0.0171906	0.360291	0.0187915	0.010797	5.33e-06	18082	0.00110628	20.0237
gastric ulcer	genus.FamilyXIIIAD3011group.id.11293	rs11126423	C	T	C	T	0.0904399	-0.0157949	0.629718	0.0327611	0.0196301	5.91e-06	13735	0.00154303	21.2232
		rs11736617	G	A	G	A	-0.0759493	-0.034554	0.40106	0.041149	0.0172101	9.02e-06	13778	0.00141151	19.4724
		rs12812672	T	C	T	C	-0.096065	-0.00779934	0.829215	0.0361568	0.020828	2.56e-06	13565	0.00156579	21.2701
		rs12911842	A	T	A	T	-0.0811976	0.00784935	0.814392	0.033435	0.0183335	6.91e-06	14125	0.00138676	19.6125
		rs149302	T	C	T	C	-0.0645635	0.0358424	0.1064	0.0221991	0.0143225	7.48e-06	14192	0.00142979	20.3178
		rs16840310	A	G	A	G	-0.0608052	-0.000998126	0.95816	0.0190253	0.0122149	6.75e-07	14201	0.00174191	24.7765
		rs16940167	C	T	C	T	0.0732552	-0.000450008	0.984906	0.0237867	0.0159898	3.91e-06	14201	0.00147581	20.986
		rs17156849	G	A	G	A	-0.112891	-0.036032	0.3635	0.0396517	0.0245292	4.19e-06	13352	0.00158385	21.178
		rs62029761	A	G	A	G	0.128753	-0.024882	0.547301	0.0413452	0.0276002	3.89e-06	9655	0.00224885	21.757
		rs62200412	C	T	C	T	-0.0800851	0.0248976	0.24699	0.0215063	0.0163834	5.8e-07	13661	0.00174603	23.8908
		rs72730932	C	A	C	A	-0.0899559	0.0332279	0.300314	0.0320807	0.0177107	6.89e-07	13102	0.00196516	25.7943
		rs739451	C	T	C	T	0.0649589	0.00494013	0.83054	0.0230837	0.0147534	7.88e-06	14197	0.00136365	19.3834
		rs9276029	A	G	A	G	-0.0811384	-0.00520635	0.825478	0.023611	0.0185669	8.93e-06	13566	0.00140577	19.0947
		rs9837139	A	G	A	G	0.10752	-0.0092903	0.783466	0.0338069	0.0240482	8.71e-06	13527	0.00147562	19.9872
		rs9852893	C	G	C	G	0.0657834	-0.0340638	0.106174	0.0210839	0.0129056	3.88e-07	14184	0.00182844	25.9785
gastric ulcer	genus.Flavonifractor.id.2059	rs114873521	C	T	C	T	-0.130067	0.0228732	0.530821	0.0364948	0.0294087	7.13e-06	9156	0.00213181	19.5563
		rs11642826	G	C	G	C	0.14686	0.0432553	0.182349	0.032436	0.0325191	6.65e-06	8151	0.00249595	20.3904
		rs11811696	T	C	T	C	-0.116063	-0.0127232	0.708962	0.0340875	0.0241012	2.07e-06	10221	0.00226377	23.1859
		rs12030302	A	G	A	G	-0.0692276	-0.0279548	0.13567	0.018735	0.0137467	5.61e-07	10805	0.00234163	25.356
		rs12038887	C	G	C	G	0.0942719	0.0190243	0.490169	0.0275698	0.0211646	9.37e-06	10583	0.00187121	19.8364
		rs34066017	A	G	A	G	0.0764294	0.0206327	0.373978	0.0232077	0.0159789	1.52e-06	10705	0.00213261	22.8741
		rs6761463	G	C	G	C	-0.083392	0.00603043	0.824411	0.0271793	0.0184596	8.11e-06	10805	0.00188521	20.4043
		rs806808	T	C	T	C	0.0667272	0.0125294	0.508075	0.0189313	0.0136557	1.18e-06	10801	0.00220573	23.8723
gastric ulcer	genus.Fusicatenibacter.id.11305	rs10439674	A	G	A	G	-0.0572129	-0.0172792	0.457717	0.0232682	0.0130007	7.68e-06	17381	0.00111301	19.3645
		rs167879	C	T	C	T	-0.0659543	-0.00106183	0.967843	0.0263395	0.0148763	5.87e-06	16542	0.00118685	19.6538
		rs1864685	A	C	A	C	-0.0494799	-0.0057667	0.76207	0.0190469	0.0108105	4.96e-06	17374	0.00120433	20.9468
		rs2025938	G	A	G	A	-0.0967298	-0.0135212	0.721692	0.0379599	0.0205426	2.99e-06	15626	0.00141693	22.1695
		rs2039204	T	A	T	A	-0.0497414	0.0382438	0.0502424	0.0195331	0.0107941	3.94e-06	17383	0.00122013	21.233
		rs206581	A	G	A	G	-0.0568339	-0.00180606	0.936632	0.0227167	0.0127894	8.96e-06	17384	0.00113467	19.7453
		rs2132128	G	A	G	A	-0.0771914	0.00450722	0.884483	0.0310224	0.0160344	1.08e-06	17370	0.00133245	23.1729
		rs3303	T	C	T	C	-0.0953657	-0.0417109	0.276043	0.0382932	0.020407	3.94e-06	16877	0.00129232	21.8361
		rs4378146	A	C	A	C	-0.0616691	0.0180795	0.400177	0.0214898	0.0125259	7.2e-07	17384	0.0013924	24.2364
		rs60254196	A	G	A	G	-0.0492427	0.0111825	0.552371	0.018819	0.0109365	5.47e-06	16978	0.00119268	20.2711
		rs62187631	T	C	T	C	-0.0710571	-0.021333	0.36765	0.0236801	0.015924	4.55e-06	16522	0.00120372	19.9094
		rs62353480	A	G	A	G	-0.0701397	0.00938246	0.706941	0.0249554	0.0145589	1.57e-06	16119	0.00143783	23.2069
		rs6515626	G	A	G	A	0.141575	0.018691	0.618804	0.0375664	0.0313559	7.29e-06	7796	0.00260813	20.3809
		rs704418	T	C	T	C	0.0739124	0.0343222	0.225999	0.0283484	0.0151073	7.77e-07	16626	0.00143764	23.9337
		rs73103914	A	G	A	G	-0.0597324	-0.0263353	0.315164	0.0262188	0.0134458	8.3e-06	17384	0.00113398	19.7333
		rs792108	T	C	T	C	-0.0508345	-0.00306175	0.872082	0.0190154	0.0113843	8.5e-06	16978	0.00117302	19.9366
		rs8028026	A	G	A	G	-0.0792146	-0.0323231	0.316145	0.0322454	0.0180505	8.06e-06	16522	0.0011643	19.2566
		rs8063430	T	C	T	C	-0.104026	0.0323771	0.447266	0.0426026	0.022217	4.93e-06	15552	0.00140773	21.9211
		rs9905659	G	A	G	A	-0.061617	0.0457641	0.0590595	0.0242427	0.0136576	7.31e-06	17384	0.00116949	20.3518
gastric ulcer	genus.Gordonibacter.id.821	rs117347059	G	C	G	C	-0.128261	-0.00157604	0.947623	0.0239912	0.0285123	9.17e-06	3684	0.00546295	20.2251
		rs13412653	A	C	A	C	0.107597	0.0132309	0.494229	0.0193547	0.0239228	8.61e-06	3723	0.00540424	20.2184
		rs16955299	G	A	G	A	-0.196423	-0.00343121	0.913338	0.0315283	0.0433538	6.37e-06	3572	0.00571387	20.5157
		rs322296	G	A	G	A	0.17869	-0.0541926	0.129343	0.0357306	0.037722	4.02e-06	3595	0.0062031	22.4268
		rs35042269	C	A	C	A	-0.180293	-0.0499888	0.0916389	0.029635	0.0403296	8.11e-06	3595	0.00552842	19.974
		rs3765837	T	G	T	G	-0.190729	-0.0446864	0.218361	0.0363039	0.0433608	7.17e-06	3556	0.0054115	19.3371
		rs4596722	A	G	A	G	0.102908	-0.0150846	0.420265	0.0187163	0.0231571	9.06e-06	3723	0.00527645	19.7378
		rs71545975	A	G	A	G	-0.153972	-0.0187277	0.450754	0.0248326	0.0338918	7.04e-06	3556	0.00577059	20.6277
		rs7220558	A	T	A	T	0.116884	0.0320852	0.0926403	0.0190799	0.0234834	6.71e-07	3723	0.00661024	24.7604
		rs72714787	C	A	C	A	0.181405	0.00449153	0.871342	0.0277334	0.0377102	1.43e-06	3723	0.00617727	23.1285
		rs72939513	A	G	A	G	-0.21399	-0.00325415	0.939237	0.0426892	0.0490592	7.98e-06	3435	0.00550832	19.0148
		rs7294633	C	T	C	T	0.12867	0.00755815	0.719547	0.0210496	0.0249946	3.44e-07	3723	0.00706786	26.4867
		rs76287110	A	T	A	T	-0.242965	0.0182311	0.594224	0.0342223	0.0466177	1.67e-07	3483	0.00773851	27.1478
		rs768830	G	A	G	A	0.149852	0.0388632	0.132679	0.0258464	0.0333315	7.76e-06	3723	0.00539976	20.2016
gastric ulcer	genus.Haemophilus.id.3698	rs10781340	G	A	G	A	0.0948915	0.0164236	0.563146	0.028406	0.0203221	4.32e-06	9037	0.00240684	21.7983
		rs10840326	C	G	C	G	-0.0677384	0.0575678	0.0032346	0.0195509	0.0151463	7.37e-06	8888	0.00224532	19.9968
		rs111582866	G	A	G	A	-0.124265	0.0303651	0.359071	0.0331086	0.026016	1.27e-06	8370	0.00271839	22.8095
		rs12191680	C	G	C	G	0.106544	-0.00765144	0.806138	0.031178	0.0200323	1.47e-07	9115	0.00309383	28.2815
		rs12876183	T	A	T	A	0.0749201	-0.0189472	0.336848	0.0197282	0.016711	9.62e-06	9110	0.0022015	20.0955
		rs35509	G	A	G	A	0.128249	-0.0643838	0.169715	0.0468887	0.0268779	2.01e-06	8430	0.0026935	22.7622
		rs4822728	T	C	T	C	0.0705861	0.00768119	0.681588	0.018721	0.0151388	3.48e-06	9119	0.00237835	21.7351
		rs56310940	G	C	G	C	-0.108393	0.00621278	0.827148	0.0284518	0.0247052	7.23e-06	9119	0.00210652	19.2457
		rs76022354	C	T	C	T	0.244638	-0.0869093	0.0437865	0.043107	0.0505504	1.83e-06	3618	0.0064317	23.4076
		rs78909003	T	C	T	C	-0.246256	0.0390152	0.343425	0.0411805	0.0503924	1.67e-06	3559	0.00666516	23.867
		rs9328464	T	C	T	C	0.0723095	-0.0104072	0.57986	0.0187995	0.0148799	1.42e-06	9119	0.00258296	23.6098
		rs9382510	C	T	C	T	-0.093521	-0.0362077	0.0915461	0.0214589	0.0172649	7.12e-08	9117	0.00320808	29.3358
		rs9574096	A	T	A	T	-0.0736375	0.00568755	0.768785	0.0193478	0.0155227	2.18e-06	9118	0.00246202	22.4992
		rs9895850	T	C	T	C	-0.192957	0.00932553	0.837071	0.0453485	0.0416755	2.14e-06	4592	0.00464659	21.4274
gastric ulcer	genus.Holdemanella.id.11393	rs12415649	G	C	G	C	0.0839384	0.0251167	0.267171	0.0226358	0.0190567	7.88e-06	7662	0.00252573	19.396
		rs12513188	G	A	G	A	0.0903906	-0.00498837	0.813463	0.0211407	0.0195276	4.65e-06	7700	0.00277492	21.4208
		rs17586763	T	C	T	C	-0.227285	0.0748328	0.0770407	0.0423233	0.0510135	7.72e-06	3817	0.00517363	19.84
		rs1830029	C	G	C	G	-0.0954096	-0.0277977	0.215173	0.0224272	0.021093	5.35e-06	7456	0.00273659	20.4545
		rs1926302	G	A	G	A	-0.107972	-0.0108391	0.630282	0.022519	0.0231421	7.5e-06	7702	0.0028183	21.7622
		rs34187114	C	A	C	A	-0.104505	-0.0116007	0.695799	0.0296696	0.022601	5.13e-06	7704	0.0027676	21.3752
		rs35228298	G	A	G	A	0.0934832	0.0192486	0.452028	0.0255952	0.0202886	7.3e-06	7456	0.00283938	21.225
		rs4541991	T	C	T	C	-0.0927334	-0.0361194	0.0716721	0.020053	0.0194435	2.1e-06	7657	0.00296195	22.7411
		rs607782	T	C	T	C	-0.0854214	-0.0262448	0.176445	0.019415	0.0172515	7.19e-07	7456	0.00327754	24.5111
		rs62113381	T	C	T	C	-0.105447	0.0136835	0.622127	0.0277648	0.0232029	5.54e-06	7310	0.00281736	20.6474
		rs73011279	T	C	T	C	-0.0961669	0.0266483	0.232358	0.0223128	0.0199336	1.36e-06	7456	0.00311185	23.2681
		rs75764681	T	C	T	C	-0.283103	-0.0901844	0.0484808	0.0457062	0.0598999	1.94e-06	3003	0.0073835	22.3227
		rs761624	C	G	C	G	0.0959801	0.00227666	0.911015	0.0203713	0.0179537	1.38e-07	7706	0.00369502	28.572
		rs8113760	G	A	G	A	0.078999	-0.00956604	0.637175	0.020282	0.01734	4.62e-06	7456	0.00277606	20.7504
gastric ulcer	genus.Holdemania.id.2157	rs10885477	T	C	T	C	-0.135137	-0.0249054	0.56266	0.0430223	0.0301894	8.6e-06	8690	0.00230047	20.0325
		rs11080063	G	A	G	A	-0.0665238	-0.0131363	0.490196	0.0190382	0.0149837	6.67e-06	9103	0.00216068	19.7069
		rs111745969	A	G	A	G	0.120677	-0.0357097	0.192408	0.0273955	0.0265781	3.71e-06	8233	0.00249779	20.6108
		rs113593397	A	G	A	G	-0.128935	0.0298278	0.347803	0.0317702	0.0282526	9.36e-06	8296	0.00250417	20.8218
		rs116500994	G	T	G	T	-0.13755	-0.0246365	0.580353	0.0445612	0.0293386	2.34e-06	8432	0.00260006	21.9757
		rs12701617	A	G	A	G	-0.0660617	0.00487603	0.794926	0.0187597	0.0149427	9.52e-06	9106	0.00214183	19.541
		rs150096134	T	A	T	A	0.162139	-0.00341154	0.913755	0.0314999	0.0332089	2.38e-06	6906	0.00343988	23.8309
		rs1867876	T	C	T	C	0.0842919	0.0169073	0.407943	0.0204314	0.0162192	2.74e-07	9109	0.00295636	27.0034
		rs41438744	C	G	C	G	-0.12487	0.0592606	0.0830118	0.034186	0.027013	2.44e-06	8839	0.0024117	21.3637
		rs4146507	C	T	C	T	0.079488	-0.00982161	0.653255	0.0218625	0.0177002	7.23e-06	9108	0.00220934	20.1628
		rs55888180	C	G	C	G	0.128671	-0.0192451	0.643252	0.0415519	0.0282795	5.89e-06	8464	0.00243996	20.6974
		rs73139538	G	A	G	A	-0.148594	-0.0104202	0.851794	0.0557735	0.0327469	7.77e-06	8095	0.00253711	20.5851
		rs77293403	A	G	A	G	0.164556	0.0674854	0.181417	0.0504977	0.0341775	1.77e-06	7585	0.00304698	23.1758
		rs80149660	C	T	C	T	-0.232987	-0.0444492	0.332144	0.0458332	0.0519183	6.04e-06	3283	0.00609673	20.1261
		rs9500080	C	T	C	T	0.0926764	0.00865652	0.727021	0.0247973	0.0178886	4.09e-07	9106	0.00293886	26.8343
		rs9529719	T	C	T	C	0.074038	0.0103671	0.604427	0.0200119	0.0160494	5.97e-06	9107	0.00233131	21.2762
		rs967319	T	C	T	C	0.0788638	-0.01799	0.41157	0.0219087	0.0176744	8.38e-06	9108	0.0021812	19.9054
gastric ulcer	genus.Howardella.id.2000	rs10048062	C	T	C	T	-0.147352	0.0414216	0.20844	0.0329301	0.0336531	8.59e-06	3800	0.00501988	19.1617
		rs12452946	A	G	A	G	-0.105833	-0.0560176	0.0027325	0.0186954	0.0228941	3.8e-06	3800	0.00559213	21.3584
		rs1484873	A	G	A	G	-0.227831	-0.0187659	0.474623	0.0262469	0.046335	2.56e-06	3608	0.00665642	24.1639
		rs17167098	G	A	G	A	-0.169366	-0.0106218	0.697084	0.0272871	0.0352068	1.12e-06	3586	0.00641201	23.1289
		rs2154047	C	A	C	A	-0.192557	0.0518766	0.114285	0.0328495	0.0420093	9.97e-06	3623	0.00576564	20.9985
		rs36081916	T	C	T	C	-0.18123	0.0112915	0.73436	0.0332757	0.0402987	4.7e-06	3216	0.00624939	20.2119
		rs3791893	A	G	A	G	0.147035	0.0219275	0.413862	0.0268352	0.034023	9.5e-06	3795	0.00489727	18.6668
		rs609430	T	G	T	G	-0.112045	-0.0238145	0.225181	0.0196349	0.0239328	3.34e-06	3798	0.00573782	21.9065
		rs61771805	A	T	A	T	-0.136779	0.0169965	0.561493	0.0292726	0.0296811	4.03e-06	3612	0.00584498	21.2244
		rs672217	G	A	G	A	0.164146	-0.0181133	0.440952	0.0235058	0.0349993	3.52e-06	3611	0.00605447	21.9837
gastric ulcer	genus.Hungatella.id.11306	rs10044993	C	A	C	A	0.139547	-0.0303275	0.367173	0.0336307	0.0316748	8.07e-06	4209	0.00459025	19.4002
		rs13128780	T	C	T	C	-0.149725	-0.0184843	0.43994	0.0239342	0.0312777	1.75e-06	3999	0.00569753	22.9035
		rs13249325	T	G	T	G	-0.100023	-0.0169081	0.367364	0.0187571	0.0225883	9.69e-06	4209	0.00463693	19.5984
		rs17092615	G	A	G	A	0.152235	0.0354929	0.190552	0.0271156	0.0337867	7.38e-06	4009	0.00503854	20.2917
		rs72759041	G	T	G	T	-0.126025	0.0320476	0.164079	0.0230312	0.0282242	3.86e-06	3910	0.00507322	19.9272
gastric ulcer	genus.Intestinibacter.id.11345	rs10805326	G	A	G	A	0.0775151	-0.0178831	0.384797	0.0205768	0.0139665	3.55e-08	12303	0.00249748	30.7984
		rs11109097	C	T	C	T	0.0624272	0.0231395	0.219597	0.0188494	0.0138539	5.49e-06	11886	0.0017054	20.3016
		rs118030283	G	A	G	A	-0.151829	-0.0599471	0.180367	0.0447492	0.0324471	2.67e-06	8830	0.00247355	21.8907
		rs16938435	T	C	T	C	-0.112189	0.0300723	0.342207	0.0316613	0.0235439	1.8e-06	12303	0.00184217	22.7023
		rs2098844	C	T	C	T	-0.0575295	0.0211997	0.274922	0.0194173	0.0128416	6.79e-06	12291	0.00163023	20.0667
		rs2702387	A	G	A	G	0.0608559	-0.0109566	0.565606	0.0190704	0.0132145	4.26e-06	12291	0.00172252	21.2046
		rs4327025	G	A	G	A	-0.0810346	0.0170721	0.476953	0.0240042	0.0154397	1.64e-07	12303	0.002234	27.5419
		rs447950	A	G	A	G	0.0628342	0.0256162	0.185255	0.0193367	0.0136652	5.64e-06	12303	0.00171554	21.1391
		rs478972	T	C	T	C	-0.142681	-0.0131986	0.683723	0.032398	0.0297116	1.82e-06	10333	0.00222682	23.0566
		rs6062862	A	G	A	G	0.0924508	0.077606	0.0223208	0.0339653	0.0204658	6.68e-06	12189	0.00167136	20.4029
		rs62430350	T	C	T	C	0.151096	0.0409318	0.411202	0.0498087	0.0351476	6.84e-06	7650	0.00240992	18.4756
		rs68093214	C	T	C	T	0.0662258	-0.0320715	0.142073	0.0218453	0.0149877	9.26e-06	11886	0.00163996	19.5213
		rs6875660	C	T	C	T	0.0890455	0.0158183	0.686142	0.0391449	0.0193905	3.06e-06	12293	0.00171255	21.0851
		rs893394	G	A	G	A	0.0583322	-0.0329155	0.0834469	0.019015	0.0130729	7.85e-06	11886	0.00167227	19.9066
		rs9348442	C	T	C	T	0.099082	-0.00430105	0.879175	0.0282936	0.0221625	6.26e-06	12303	0.00162194	19.9839
		rs1000888	C	G	C	G	-0.0585038	-0.0240581	0.225292	0.0198405	0.013219	9.71e-06	12090	0.00161749	19.5838
		rs10262702	T	C	T	C	0.0918017	0.0639041	0.0245861	0.0284291	0.0194885	2.06e-06	11766	0.00188234	22.1857
		rs11258178	A	G	A	G	0.0660742	0.0059777	0.749924	0.0187541	0.0134139	6.98e-07	11766	0.00205793	24.2595
		rs12226153	A	G	A	G	-0.151142	0.0458251	0.566612	0.0799672	0.0306922	5.12e-07	9023	0.0026804	24.2449
	genus.Intestinimonas.id.2062	rs12566247	T	A	T	A	0.0637084	-0.0047855	0.800349	0.0189228	0.0135355	2.19e-06	12076	0.00183115	22.1498
gastric ulcer		rs17067892	C	T	C	T	0.107194	-0.0367342	0.267898	0.0331561	0.0250013	6.38e-06	11544	0.00158988	18.3797
		rs1859797	G	A	G	A	0.060368	0.00784626	0.676985	0.0188349	0.0131793	4.12e-06	11766	0.00178004	20.9777
		rs2276760	A	G	A	G	-0.0685233	-0.00225398	0.918024	0.0218997	0.0152546	7.84e-06	12081	0.00166744	20.1746
		rs2731794	C	T	C	T	0.120632	-0.0496165	0.333353	0.0512894	0.0257529	1.92e-06	11079	0.00197657	21.9379
		rs2930225	G	T	G	T	0.0729524	-0.0286986	0.195415	0.0221658	0.0152948	1.35e-06	12003	0.00189181	22.7466
		rs4113676	A	C	A	C	-0.218507	-0.0233791	0.775377	0.0819317	0.0490152	7.42e-06	3170	0.00623011	19.8607
		rs4784055	T	C	T	C	-0.175324	-0.0666606	0.120804	0.0429679	0.038599	8.72e-07	3193	0.00641998	20.6185
		rs62240188	G	A	G	A	0.130074	0.0167028	0.60573	0.0323587	0.0267179	2.2e-06	10252	0.00230655	23.6968
		rs6934519	C	T	C	T	0.0692373	-0.0202886	0.343386	0.0214129	0.0151154	8.57e-06	12089	0.00173261	20.9784
		rs716604	A	G	A	G	0.0818068	-0.0387399	0.0810588	0.022206	0.0165992	8.57e-07	12090	0.00200496	24.2846
		rs7170984	T	C	T	C	-0.0658116	0.0149171	0.473917	0.0208305	0.0140767	2.98e-06	12090	0.00180464	21.8539
		rs72982915	C	T	C	T	0.183158	0.0414257	0.308148	0.0406487	0.0402743	4.91e-06	5591	0.00368555	20.6748
		rs9823439	T	C	T	C	-0.0581947	-0.0110581	0.558028	0.0188778	0.0131455	9.86e-06	11766	0.00166289	19.5948
		rs994794	G	C	G	C	-0.141905	0.0555569	0.299054	0.0534991	0.0315074	7.31e-06	9250	0.00218815	20.2804
	110
gastric ulcer	genus.Lachnoclostridium.id.11308	rs1031599	G	T	G	T	-0.078627	-0.0952215	0.0103048	0.0371171	0.0175644	6.31e-06	17398	0.00115047	20.0367
		rs12566975	T	C	T	C	-0.0468097	0.00102979	0.956272	0.0187806	0.0105787	9.57e-06	17921	0.00109137	19.5776
		rs1528479	G	A	G	A	-0.0497798	-0.0126356	0.514633	0.0193905	0.0111919	9.64e-06	17477	0.00113068	19.781
		rs1997204	T	C	T	C	-0.108075	-0.0231207	0.608485	0.0451369	0.0242022	5.97e-06	14138	0.00140844	19.9378
		rs2385421	A	G	A	G	0.0746186	0.0146076	0.614296	0.0289862	0.0180734	7.14e-06	17903	0.000951206	17.0438
		rs3821998	C	A	C	A	-0.0864066	-0.0260297	0.394785	0.0305882	0.0192519	6.72e-06	17920	0.00112284	20.1417
		rs4738679	G	A	G	A	-0.0520267	0.00951841	0.620985	0.0192503	0.011404	4.42e-06	17921	0.00116003	20.8106
		rs6112314	A	C	A	C	-0.0561715	-0.00677452	0.733057	0.0198631	0.0108174	2.43e-07	17842	0.00150899	26.961
		rs615997	T	C	T	C	0.0511752	-0.0164529	0.378056	0.018665	0.0106491	2.03e-06	17911	0.00128771	23.0913
		rs61915992	A	T	A	T	0.0803876	-0.049053	0.0649098	0.0265743	0.0172209	2.67e-06	16773	0.00129746	21.7879
		rs62028349	G	C	G	C	0.0469989	0.0488509	0.0094504	0.0188227	0.0105971	9.17e-06	17922	0.00109633	19.6677
		rs62285313	A	G	A	G	0.0864203	0.0137901	0.664012	0.0317467	0.0181565	1.58e-06	16991	0.00133158	22.6524
		rs72829893	G	T	G	T	0.117472	-0.028259	0.358702	0.0307885	0.0268103	5.58e-06	12404	0.00154538	19.1954
		rs78068103	A	G	A	G	0.0886199	0.0369195	0.206675	0.0292371	0.0194248	3.67e-06	17477	0.0011895	20.8113
		rs789029	C	T	C	T	-0.0641289	0.0306505	0.254832	0.0269173	0.0137974	3.75e-06	17922	0.00120393	21.6005
gastric ulcer	genus.Lachnospira.id.2004	rs13157098	A	G	A	G	-0.0768058	0.0294935	0.245612	0.0254019	0.0155312	5.99e-07	15947	0.00153121	24.4525
		rs159484	G	A	G	A	0.0794668	0.0324391	0.368394	0.036064	0.0176999	6.68e-06	16487	0.00122112	20.1548
		rs2326833	C	G	C	G	-0.078495	0.0472212	0.0660785	0.0256932	0.017109	4.6e-06	15632	0.00134473	21.0464
		rs2520509	A	G	A	G	0.0519063	7.30409e-05	0.997163	0.0205406	0.011578	7.42e-06	16500	0.00121664	20.0966
		rs4686798	T	C	T	C	0.0531826	-0.0217444	0.26416	0.0194735	0.0113747	2.74e-06	16497	0.00132335	21.8576
		rs4923324	G	A	G	A	-0.0617321	-0.00756766	0.765583	0.0253814	0.0133387	2.44e-06	16490	0.00129722	21.4163
		rs56791201	T	C	T	C	0.051823	-0.0289855	0.137614	0.0195224	0.0110697	2.93e-06	16486	0.00132765	21.9141
gastric ulcer	genus.LachnospiraceaeFCS020group.id.11314	rs10093861	G	A	G	A	-0.0568869	-0.00926291	0.626435	0.0190301	0.0121152	3.06e-06	13772	0.00159835	22.0445
		rs113859143	G	C	G	C	-0.108906	0.0226402	0.577293	0.0406215	0.0242055	2.55e-06	13238	0.00152684	20.2401
		rs12078956	C	G	C	G	0.106101	-0.0397654	0.189937	0.0303375	0.0222904	2.15e-06	13101	0.00172642	22.6535
		rs1254846	G	A	G	A	0.105963	0.0191725	0.472353	0.0266782	0.0232501	5.6e-06	13172	0.00157441	20.7677
		rs1363769	T	C	T	C	-0.200628	-0.0190271	0.719408	0.0529632	0.0449372	1.58e-06	3555	0.00557577	19.9218
		rs2322265	C	T	C	T	-0.0666305	-0.0188051	0.37872	0.0213632	0.0141577	5.21e-06	13772	0.00160572	22.1463
		rs2862811	T	C	T	C	0.0564927	0.0261781	0.199666	0.0204117	0.0121736	3.92e-06	13772	0.00156125	21.532
		rs35035870	T	C	T	C	-0.190615	-0.0475747	0.323074	0.0481447	0.0414403	2.62e-06	5642	0.00373604	21.1503
		rs369444	C	G	C	G	0.125481	-0.0150077	0.680334	0.0364258	0.0259008	3.15e-06	12465	0.00187942	23.4673
		rs3999074	G	T	G	T	-0.0550587	-0.0344581	0.0669838	0.0188112	0.0121847	6.55e-06	13772	0.00148041	20.4155
		rs4452603	T	G	T	G	0.0604208	-0.000819497	0.969164	0.0211994	0.0135965	8.98e-06	13487	0.00146208	19.745
		rs7249113	G	A	G	A	0.0679483	-0.00536951	0.793802	0.0205432	0.0133496	3.72e-07	13534	0.00191058	25.9034
		rs72793667	A	G	A	G	-0.116881	0.02467	0.60919	0.0482564	0.0246589	1.63e-06	12396	0.00180913	22.463
		rs9308097	A	G	A	G	0.055381	0.0150872	0.420022	0.0187098	0.0123659	7.47e-06	13542	0.00147891	20.0541
		rs9788306	C	T	C	T	-0.062804	0.00698967	0.73548	0.0206889	0.0130744	1.39e-06	13772	0.00167265	23.071
		rs9919338	G	C	G	C	-0.0553339	-0.00162537	0.931207	0.0188282	0.0120621	4.91e-06	13768	0.00152616	21.0413
gastric ulcer	genus.LachnospiraceaeNC2004group.id.11316	rs117467633	T	C	T	C	-0.169687	-0.0107639	0.823677	0.0483081	0.0383169	9.13e-06	5077	0.00384803	19.6042
		rs12127733	G	A	G	A	0.115182	-0.00265269	0.913196	0.0243348	0.0246006	3.11e-06	6226	0.00350863	21.9146
		rs12208226	C	A	C	A	-0.154739	0.00112977	0.970546	0.0305978	0.0340372	9.75e-06	5620	0.00366405	20.6603
		rs12863463	G	A	G	A	-0.156365	0.0159596	0.647645	0.0349198	0.0345372	6.04e-06	5516	0.00370229	20.4903
		rs1331592	C	G	C	G	0.0948806	0.009165	0.677695	0.0220518	0.0208369	5.34e-06	6328	0.0032659	20.7278
		rs17067076	G	A	G	A	-0.154631	0.0244589	0.402009	0.0291859	0.0352194	5.61e-06	4449	0.00431412	19.268
		rs1928659	T	C	T	C	0.102522	0.0050719	0.827788	0.0233149	0.0226445	6.17e-06	5516	0.00370231	20.4904
		rs1929743	T	C	T	C	0.0837206	0.00986512	0.617964	0.0197802	0.0190318	9.06e-06	6330	0.00304771	19.3449
		rs3756315	A	G	A	G	-0.0883469	-0.0227598	0.26564	0.0204461	0.0188397	3.33e-06	6328	0.00346308	21.9836
		rs6116753	G	A	G	A	0.0994748	0.0386892	0.112002	0.0243442	0.0209139	2.92e-06	6278	0.00359064	22.616
gastric ulcer	genus.LachnospiraceaeND3007group.id.11317	rs2861203	G	A	G	A	0.0572304	0.0492996	0.0162185	0.0205076	0.0127279	7.37e-06	15305	0.00131927	20.2155
		rs72776675	T	C	T	C	-0.0647067	0.0242931	0.331518	0.025017	0.014797	8.72e-06	15302	0.00124813	19.1203
		rs9932954	A	G	A	G	-0.0561864	0.0220011	0.265818	0.0197719	0.0115984	1.25e-06	15222	0.0015393	23.4643
gastric ulcer	genus.LachnospiraceaeNK4A136group.id.11319	rs10952110	G	T	G	T	0.0487709	0.0070435	0.708885	0.0188655	0.0109614	9.08e-06	16764	0.00117949	19.794
		rs11263806	A	G	A	G	-0.0524615	0.0168645	0.393672	0.0197714	0.0116758	5.07e-06	17236	0.00116994	20.1864
		rs12362320	G	C	G	C	0.0573168	-0.0172015	0.365995	0.0190282	0.0115466	8.04e-07	16764	0.0014677	24.6378
		rs12611395	A	G	A	G	-0.0902532	-0.0177673	0.559942	0.0304794	0.0199652	5.83e-06	16486	0.00123801	20.4326
		rs160061	A	G	A	G	0.0513831	0.020932	0.263651	0.018726	0.0108094	2.12e-06	17234	0.00130943	22.5936
		rs28540839	A	C	A	C	0.0508285	0.00496198	0.791338	0.0187547	0.0110591	9.34e-06	16764	0.00125849	21.1214
		rs2880566	T	C	T	C	0.0599578	-0.0114576	0.664613	0.0264273	0.0134693	5.61e-06	17232	0.0011486	19.8132
		rs4955932	T	C	T	C	-0.0492283	0.0215541	0.264807	0.0193292	0.0109388	7.05e-06	17236	0.00117367	20.2508
		rs59805249	T	C	T	C	0.0936162	0.0458591	0.155291	0.0322704	0.0207982	9.45e-06	15195	0.00133159	20.2578
		rs68104925	T	C	T	C	-0.0549104	-0.0256426	0.207047	0.0203234	0.0115385	2.37e-06	17227	0.00131289	22.6443
		rs7073658	T	G	T	G	-0.0499621	0.0199102	0.288387	0.0187537	0.0109693	5.27e-06	17236	0.00120217	20.7432
		rs73044693	A	G	A	G	-0.10758	-0.00157618	0.965797	0.036758	0.0229884	3.57e-06	12773	0.00171162	21.8965
		rs7616165	G	T	G	T	-0.230542	-0.00207645	0.971993	0.0591434	0.0483465	2.77e-06	4094	0.00552354	22.7279
		rs76193507	A	G	A	G	-0.22973	0.053437	0.109053	0.0333468	0.0499776	2.93e-06	3578	0.00587068	21.1175
		rs7832116	A	G	A	G	-0.0714756	-0.0857675	0.00174205	0.0273929	0.0151703	3.57e-06	17219	0.00128754	22.1961
		rs954878	A	G	A	G	-0.0520656	-0.0262723	0.175271	0.0193826	0.0109082	1.78e-06	17227	0.00132072	22.7795
gastric ulcer	genus.LachnospiraceaeUCG001.id.11321	rs10815577	C	G	C	G	-0.0683706	-0.0165631	0.381957	0.0189444	0.0143691	1.72e-06	10149	0.00222583	22.6359
		rs12131224	C	T	C	T	0.117095	-0.00182376	0.951883	0.0302233	0.02591	7.4e-06	9676	0.00210637	20.42
		rs2050911	G	A	G	A	0.0751466	-0.000131082	0.994713	0.0197838	0.0153934	1.11e-06	10148	0.00234287	23.8266
		rs2371284	T	C	T	C	-0.0761893	-0.0121183	0.586036	0.0222521	0.0170127	7.56e-06	9961	0.0020094	20.0519
		rs437876	T	C	T	C	0.0784637	0.00274386	0.889245	0.0197032	0.0144768	7.17e-08	10150	0.00288584	29.3703
		rs4981345	T	C	T	C	-0.0681973	-0.021335	0.28474	0.0199443	0.0149831	6.09e-06	9961	0.0020755	20.7129
		rs573933	T	C	T	C	-0.107898	0.0123046	0.686033	0.0304384	0.0232346	3.11e-06	10150	0.00212017	21.5612
		rs62496417	T	G	T	G	-0.0748504	-0.014084	0.534867	0.0226943	0.0165681	5.88e-06	10150	0.00200681	20.4061
		rs7213933	T	A	T	A	-0.0816269	0.0320806	0.211807	0.025693	0.01838	9.02e-06	9961	0.00197612	19.7191
		rs7341608	T	C	T	C	-0.0784757	-0.0435528	0.113345	0.027507	0.0177648	9.48e-06	9917	0.00196389	19.5103
		rs74034332	G	A	G	A	0.168045	-0.0904097	0.0204734	0.0390108	0.0382637	3.33e-06	6004	0.00320218	19.2813
		rs78848836	A	G	A	G	-0.118868	0.0230033	0.453242	0.0306702	0.0259753	3.38e-06	9506	0.00219814	20.9371
		rs79476906	T	A	T	A	-0.087088	0.0259396	0.320984	0.0261372	0.0197008	8.27e-06	9917	0.00196658	19.5371
		rs8104225	A	G	A	G	0.0892098	-0.0366218	0.107914	0.0227798	0.0197665	8.04e-06	9908	0.00205158	20.3647
		rs9403580	C	T	C	T	0.107801	0.0282459	0.310905	0.0278745	0.0229777	3.47e-06	10095	0.00217558	22.006
		rs985416	C	T	C	T	0.0970258	0.0221638	0.363397	0.024385	0.0181807	1.46e-07	9917	0.0028637	28.4752
gastric ulcer	genus.LachnospiraceaeUCG004.id.11324	rs11128180	A	G	A	G	0.0648288	-0.0242069	0.273695	0.022115	0.0140126	4.52e-06	14466	0.00147743	21.4011
		rs12072562	T	C	T	C	0.133104	0.00390487	0.934879	0.0477905	0.0303566	7.07e-06	9176	0.0020908	19.2212
		rs12673420	G	A	G	A	0.0554351	-0.0265514	0.155317	0.018685	0.0118375	2.98e-06	14463	0.00151402	21.9274
		rs12747809	G	A	G	A	-0.062197	0.0104782	0.614429	0.0208001	0.0125685	8.65e-07	14464	0.00169025	24.4858
		rs12894272	A	G	A	G	0.0579792	-0.0281716	0.153629	0.0197442	0.0125229	4.34e-06	14463	0.0014799	21.4326
		rs233486	A	G	A	G	-0.0799088	0.0501489	0.0628275	0.0269559	0.017766	6.28e-06	13710	0.00147344	20.2277
		rs2444793	C	T	C	T	-0.0542433	0.00950966	0.61998	0.0191774	0.0118188	4.77e-06	14463	0.00145432	21.0615
		rs2706242	G	C	G	C	-0.0901399	-0.0312389	0.350084	0.0334311	0.0199712	9.84e-06	14026	0.00145031	20.3687
		rs2726805	A	G	A	G	0.0548397	0.00366871	0.846203	0.0189142	0.0120844	6.3e-06	14466	0.00142158	20.591
		rs2882478	G	A	G	A	-0.0577091	-0.00169057	0.928422	0.0188196	0.0118338	1.21e-06	14466	0.00164125	23.7781
		rs35182105	A	G	A	G	-0.109724	-0.00123761	0.976095	0.0413019	0.024221	4.87e-06	13170	0.00155582	20.519
		rs6656451	C	T	C	T	-0.05436	0.0121083	0.517614	0.0187138	0.011947	5.57e-06	14458	0.00142992	20.7005
		rs7629954	A	G	A	G	0.108441	-0.110346	0.014284	0.0450385	0.023825	5.77e-06	12568	0.00164566	20.7134
gastric ulcer	genus.LachnospiraceaeUCG008.id.11328	rs10741777	T	C	T	C	-0.0973842	0.025494	0.208801	0.0202837	0.0194791	7.69e-07	7014	0.00355081	24.987
		rs10793103	C	T	C	T	0.0974344	0.0185147	0.325754	0.0188406	0.0181279	9.35e-08	7014	0.00410183	28.8805
		rs10801803	G	A	G	A	-0.117029	0.0123587	0.643785	0.0267265	0.0243085	1.4e-06	7017	0.00329222	23.1712
		rs13024781	T	C	T	C	-0.0798769	0.00867049	0.644229	0.0187756	0.0168846	2.29e-06	7016	0.00317973	22.3738
		rs57091572	A	G	A	G	-0.110443	0.0127235	0.645454	0.0276545	0.0235801	2.86e-06	6950	0.0031465	21.9309
		rs61944774	A	G	A	G	0.179838	-0.0285962	0.498203	0.0422196	0.0393797	6.34e-06	6000	0.00346385	20.8484
		rs62277846	C	T	C	T	0.102292	-0.025643	0.280109	0.0237419	0.0212319	1.59e-06	7016	0.00329751	23.2052
		rs67078837	T	C	T	C	-0.0845848	-0.00182913	0.923298	0.018998	0.0170693	7.68e-07	7016	0.00348777	24.5489
		rs75356640	G	A	G	A	0.136523	0.0183181	0.521459	0.0285731	0.0303128	9.83e-06	6423	0.00314814	20.2781
		rs955844	A	C	A	C	0.112064	0.064477	0.0168651	0.0269819	0.0228369	1.81e-06	6863	0.00349641	24.0731
		rs9873555	G	C	G	C	-0.121162	-0.0145896	0.617749	0.0292352	0.0233467	2.41e-07	6577	0.00407827	26.9245
gastric ulcer	genus.LachnospiraceaeUCG010.id.11330	rs10414815	T	C	T	C	0.10453	-0.0292331	0.515174	0.0449185	0.0230253	4.24e-06	11564	0.00177905	20.606
		rs11192447	A	G	A	G	0.126592	-0.000183923	0.996575	0.0428519	0.024345	4.69e-07	12695	0.00212538	27.0349
		rs12346653	C	T	C	T	0.0657686	-0.00236045	0.918316	0.0230164	0.0139569	2.7e-06	12816	0.00172963	22.2019
		rs17730011	G	A	G	A	-0.0702357	0.00276638	0.903686	0.0228615	0.015706	7.85e-06	13226	0.00150973	19.9949
		rs2153460	A	T	A	T	-0.0684038	-0.00854254	0.735006	0.0252384	0.0156562	9.17e-06	13236	0.00144015	19.0864
		rs2833528	C	T	C	T	-0.0562148	0.048908	0.0115497	0.0193648	0.0127763	9.92e-06	13233	0.00146082	19.3564
		rs336138	G	T	G	T	0.0779543	-0.0249642	0.392124	0.0291716	0.0171865	7.48e-06	13236	0.00155193	20.5701
		rs4576377	A	C	A	C	-0.0572001	0.0133769	0.492373	0.0194845	0.0127043	7.63e-06	13225	0.00153049	20.2687
		rs72761829	A	T	A	T	0.111884	-0.0429413	0.194296	0.0330833	0.0238893	2.58e-06	11488	0.0019057	21.9306
		rs72894957	G	A	G	A	0.222263	0.0324635	0.605447	0.0628426	0.0486425	5.68e-06	4316	0.00481421	20.869
		rs74315802	G	T	G	T	0.0867262	0.0222972	0.361237	0.0244215	0.0183477	3.19e-06	12715	0.00175412	22.3393
		rs9981767	A	C	A	C	0.0655062	0.000992615	0.963248	0.0215419	0.0131994	9.96e-07	12816	0.00191809	24.6256
	120
gastric ulcer	genus.Lactobacillus.id.1837	rs12693845	C	T	C	T	-0.0805447	-0.0232912	0.227104	0.0192831	0.0177429	8.96e-06	6958	0.00295296	20.6016
		rs1530559	G	A	G	A	0.0804001	0.0188541	0.318957	0.0189184	0.0178207	4.93e-06	6655	0.00304921	20.3484
		rs16861661	G	A	G	A	-0.183147	-0.0038057	0.920163	0.0379701	0.038148	1.28e-06	5325	0.00430983	23.0405
		rs328312	T	A	T	A	0.0815092	0.000221794	0.990579	0.0187844	0.0169441	1.41e-06	6950	0.00331854	23.134
		rs6092149	A	T	A	T	-0.0801344	-0.0197699	0.296262	0.0189279	0.017149	3.29e-06	6906	0.00315185	21.8292
		rs62314653	C	A	C	A	0.187692	-0.00955428	0.810119	0.0397643	0.0394585	2.24e-06	5944	0.00379212	22.6185
		rs7399658	G	A	G	A	-0.107134	0.00657013	0.787637	0.0243898	0.0221883	3.12e-06	6613	0.003513	23.3063
		rs768253	T	G	T	G	-0.079195	-0.0118224	0.530858	0.0188645	0.0171791	4.25e-06	6958	0.00304499	21.2456
		rs77478751	A	G	A	G	-0.219886	0.0587264	0.0444652	0.0292217	0.0475759	7.33e-06	3669	0.0057883	21.3493
		rs921925	A	C	A	C	0.0985077	0.0136199	0.550412	0.0228085	0.0203229	9.72e-07	6952	0.00336817	23.4879
gastric ulcer	genus.Lactococcus.id.1851	rs10417872	T	G	T	G	0.118306	0.0155864	0.451468	0.0206998	0.024522	1.29e-06	4056	0.00570582	23.2641
		rs123059	T	C	T	C	-0.13671	-0.0304527	0.179559	0.0226901	0.0274694	1.27e-06	3760	0.00654429	24.7555
		rs12621813	G	A	G	A	0.108423	0.00772896	0.715486	0.0212043	0.0239978	6.61e-06	4057	0.00500624	20.4025
		rs17168302	G	A	G	A	0.191857	-0.0731061	0.0164926	0.0304884	0.0424761	6.29e-06	4023	0.00504565	20.3915
		rs2293361	C	T	C	T	-0.199221	-0.0856036	0.0400581	0.0416938	0.0430969	1.4e-06	3787	0.00561099	21.3574
		rs34757988	G	C	G	C	0.122294	-0.00891869	0.641917	0.0191791	0.0228976	8.95e-08	4055	0.00698545	28.5112
		rs4766997	C	T	C	T	0.114599	0.00787709	0.677468	0.018939	0.023839	2.06e-06	4053	0.00566945	23.0979
		rs55910161	C	T	C	T	0.146426	-0.0154043	0.60577	0.0298464	0.0307367	2.36e-06	3836	0.00588141	22.6827
		rs6674304	C	T	C	T	0.200758	0.049046	0.317782	0.0490937	0.0442121	6.18e-06	3869	0.00530096	20.608
		rs757872	G	C	G	C	0.140799	0.0543421	0.0300878	0.0250548	0.027582	4.37e-07	3792	0.00682506	26.0447
gastric ulcer	genus.Marvinbryantia.id.2005	rs11620597	T	C	T	C	0.119479	-0.127828	0.0344294	0.0604389	0.0271688	7.8e-06	11031	0.00175013	19.336
		rs11645029	G	C	G	C	-0.060618	-0.00544119	0.771845	0.0187652	0.0131551	4.15e-06	11709	0.00181012	21.2295
		rs1187983	C	T	C	T	-0.0935456	0.0156648	0.609183	0.0306409	0.0193174	2.02e-06	11896	0.00196739	23.4463
		rs146541147	G	A	G	A	0.118845	0.0203991	0.696726	0.0523398	0.0268423	6.86e-06	10778	0.00181551	19.5995
		rs2724813	A	G	A	G	-0.0840769	0.0016915	0.938773	0.0220211	0.0167551	6.28e-07	11610	0.00216415	25.1759
		rs2842896	C	T	C	T	-0.0649396	-0.0191433	0.315764	0.0190822	0.0131146	7.25e-07	11709	0.00208967	24.515
		rs2863363	A	G	A	G	0.0634861	0.0116818	0.591308	0.0217562	0.0136323	3.11e-06	11950	0.00181161	21.6844
		rs3125832	A	C	A	C	0.0679323	-0.0114016	0.611185	0.0224273	0.015012	5.03e-06	11709	0.00174581	20.4739
		rs61884471	G	A	G	A	0.124426	-0.0343089	0.252128	0.029959	0.0248431	1.01e-06	11559	0.00216546	25.0806
		rs72948274	A	C	A	C	-0.126354	0.0158968	0.679851	0.0385221	0.0272212	3.26e-06	11561	0.0018602	21.5421
		rs8006832	G	T	G	T	-0.0952415	0.00891997	0.782955	0.032381	0.0216699	6.58e-06	11412	0.00168983	19.3136
gastric ulcer	genus.Methanobrevibacter.id.123	rs10202904	T	G	T	G	-0.112811	-0.0177643	0.353224	0.0191353	0.0239106	3.09e-06	3583	0.00617426	22.2474
		rs11018665	A	T	A	T	0.113013	-0.0375916	0.0855894	0.0218666	0.0254343	7.03e-06	3586	0.00547551	19.7323
		rs1334944	T	C	T	C	0.115197	-0.026469	0.20567	0.0209149	0.0255492	7.61e-06	3586	0.00563712	20.318
		rs4779844	G	C	G	C	0.109639	-0.0112669	0.567483	0.0197056	0.0247979	9.28e-06	3585	0.0054231	19.5369
		rs4802933	A	G	A	G	-0.135628	0.00388716	0.861097	0.0222151	0.0308139	9.74e-06	3586	0.00537352	19.3627
		rs6776814	T	C	T	C	-0.188956	0.0483742	0.46467	0.0661592	0.0419905	8.05e-06	3283	0.00613025	20.2374
		rs76029318	T	C	T	C	0.222849	0.0436361	0.257968	0.0385749	0.0454319	1.08e-06	3387	0.00705357	24.0459
		rs894996	C	A	C	A	0.214213	0.00431941	0.906031	0.0365908	0.0456045	3.82e-06	3479	0.00630195	22.0509
gastric ulcer	genus.Odoribacter.id.952	rs10093869	A	G	A	G	-0.0577795	-0.0238411	0.208961	0.0189753	0.0125389	3.67e-06	14218	0.00149121	21.2308
		rs10423795	C	T	C	T	0.0550695	0.00801119	0.678183	0.0193067	0.0121164	6.58e-06	14135	0.0014593	20.6544
		rs16918425	A	T	A	T	0.0999781	-0.112553	0.00889959	0.0430267	0.0223785	8.85e-06	13689	0.00145595	19.9566
		rs28417404	A	G	A	G	-0.0726896	0.0220074	0.486368	0.0316153	0.0161372	3.68e-06	14698	0.00137858	20.2876
		rs4793970	A	G	A	G	-0.0576329	-0.0157822	0.418734	0.0195175	0.0129154	6.03e-06	14687	0.00135395	19.9098
		rs503751	C	G	C	G	0.0618294	-0.00499021	0.789751	0.0187156	0.0118887	2.08e-07	14218	0.00189872	27.0435
		rs6856150	G	A	G	A	0.0881922	-0.00174039	0.951099	0.0283792	0.0194146	6.06e-06	14597	0.00141164	20.6321
		rs74553962	T	G	T	G	0.121449	0.0147891	0.67701	0.0355041	0.0264106	9.49e-06	11803	0.00178839	21.1426
		rs77779484	G	A	G	A	-0.133489	-0.0473616	0.226059	0.0391232	0.0268526	6.56e-07	11935	0.00206633	24.7086
gastric ulcer	genus.Olsenella.id.822	rs1035588	A	G	A	G	-0.108148	-0.00349694	0.8572	0.0194339	0.0236848	4.86e-06	3739	0.00554536	20.8386
		rs17148768	G	A	G	A	0.140434	0.0117995	0.638036	0.0250816	0.0295602	2.2e-06	3648	0.00614891	22.5576
		rs2759329	G	A	G	A	-0.111131	-0.0117621	0.543213	0.0193468	0.0237218	3.43e-06	3739	0.00583552	21.9353
		rs35225860	A	G	A	G	-0.223604	-0.0220621	0.643885	0.047725	0.0482391	3.87e-06	3630	0.00588422	21.4743
		rs61090148	A	G	A	G	-0.104783	-0.017349	0.359413	0.01893	0.0231343	6.44e-06	3739	0.00545678	20.5039
		rs62112538	C	T	C	T	-0.19943	0.0574659	0.0567388	0.0301607	0.0407033	1.19e-06	3630	0.00656984	23.993
		rs72691585	C	A	C	A	-0.249079	-0.0123626	0.65323	0.0275164	0.0520814	2.95e-06	3078	0.00737606	22.8573
		rs7540303	C	T	C	T	0.108044	-0.0203885	0.292565	0.0193713	0.023638	5.32e-06	3739	0.00555654	20.8808
		rs8066522	G	A	G	A	-0.106529	0.0214575	0.281686	0.019932	0.0240379	9.7e-06	3739	0.00522529	19.6295
		rs9460691	C	A	C	A	0.119966	0.0040638	0.864527	0.0238186	0.0268645	7.28e-06	3739	0.00530508	19.9308
gastric ulcer	genus.Oscillibacter.id.2063	rs11627628	T	C	T	C	0.143961	0.0223074	0.527722	0.0353252	0.0290223	1.01e-06	8486	0.0028911	24.5992
		rs11990279	T	C	T	C	-0.0824934	0.0194547	0.405566	0.0233909	0.0180457	4.94e-06	8528	0.00244444	20.8923
		rs12417956	C	G	C	G	0.0785431	0.00239411	0.908768	0.0208924	0.0174075	6.03e-06	8928	0.00227511	20.3539
		rs12649930	T	G	T	G	0.121589	-0.0137556	0.657737	0.0310482	0.0259612	4.09e-06	8794	0.00248811	21.93
		rs133832	A	C	A	C	-0.0795527	0.0174956	0.401635	0.0208602	0.0162411	1.15e-06	8926	0.00268076	23.9874
		rs137917150	T	A	T	A	-0.174992	-0.0239393	0.465454	0.0327983	0.0388394	4.62e-06	5733	0.00352838	20.2927
		rs16866406	A	G	A	G	0.0988765	-0.00432457	0.867805	0.0259816	0.0208795	3.08e-06	8930	0.00250498	22.4206
		rs16934185	A	G	A	G	-0.129568	-0.00750747	0.808012	0.030896	0.028157	4.38e-06	8492	0.0024873	21.1698
		rs234108	A	G	A	G	0.0749553	-0.0130124	0.495356	0.019085	0.0152632	9.16e-07	8694	0.00276624	24.1109
		rs36095275	C	T	C	T	-0.0752368	-0.00218085	0.908863	0.0190513	0.0156861	1.4e-06	8694	0.00263914	23.0001
		rs4506202	A	G	A	G	-0.0711323	-0.0252335	0.179368	0.018793	0.0152261	3.21e-06	8694	0.00250408	21.8201
		rs61883564	A	G	A	G	-0.101351	-0.000581224	0.98304	0.0273416	0.0221016	3.39e-06	8930	0.00234931	21.024
		rs6901560	C	G	C	G	0.0855032	-0.0027635	0.908328	0.0239997	0.018693	6.21e-06	8525	0.0024482	20.9172
		rs75453768	G	T	G	T	0.12212	-0.0614526	0.0536056	0.0318405	0.0268629	5.35e-06	8256	0.00249696	20.6615
		rs761240	T	G	T	G	-0.17664	0.0177442	0.687002	0.0440384	0.0388812	2.04e-06	5185	0.00396481	20.6314
		rs9393920	A	G	A	G	-0.0744662	-0.0205514	0.28581	0.0192545	0.0151081	9.92e-07	8930	0.00271311	24.2885
gastric ulcer	genus.Oscillospira.id.2064	rs12206468	G	A	G	A	-0.133016	0.00664561	0.850283	0.0352072	0.0269733	1.04e-06	9554	0.00253891	24.3134
		rs12925026	T	C	T	C	0.13559	-0.0510897	0.203262	0.040155	0.030678	9.31e-06	8200	0.0023766	19.5297
		rs1954532	T	C	T	C	-0.0826246	0.0152668	0.514897	0.0234429	0.0175252	2.27e-06	9841	0.00225359	22.2232
		rs28889936	A	C	A	C	0.114051	-0.0526204	0.097174	0.0317237	0.0252838	3.37e-06	9758	0.00208087	20.3433
		rs62422654	C	T	C	T	0.0898456	-0.0221903	0.335605	0.0230456	0.0198088	6.47e-06	9769	0.00210142	20.5678
		rs72866977	A	C	A	C	-0.130569	-0.0632346	0.0684179	0.0347015	0.0281674	5.63e-06	9098	0.00235622	21.4828
		rs73038677	T	A	T	A	-0.08321	0.00187815	0.945021	0.0272351	0.0168666	1.09e-06	10195	0.00238164	24.334
		rs751183	T	C	T	C	-0.0774322	0.00333054	0.891272	0.0243647	0.0172216	6.85e-06	9841	0.00205007	20.2121
		rs8076323	A	G	A	G	0.0715392	0.0179356	0.368685	0.019952	0.0156539	5.61e-06	10193	0.00204481	20.8814
gastric ulcer	genus.Oxalobacter.id.2978	rs10464997	G	A	G	A	0.137691	-0.00594791	0.805451	0.0241492	0.0294804	3.3e-06	4650	0.00466939	21.8051
		rs11108500	A	G	A	G	-0.199099	-0.0309268	0.357418	0.0336053	0.0427327	3.74e-06	4303	0.00501952	21.6979
		rs111966731	T	C	T	C	0.213114	0.048897	0.144342	0.0334954	0.047162	7.3e-06	3931	0.00516759	20.4089
		rs12002250	A	C	A	C	0.217122	0.0180518	0.697959	0.046516	0.0466317	1.42e-06	4297	0.0050199	21.6693
		rs1569853	T	C	T	C	-0.138078	0.0425772	0.138865	0.0287678	0.0296981	3.65e-06	4492	0.0047892	21.607
		rs36057338	G	T	G	T	0.207847	0.00862304	0.870194	0.0527687	0.0421439	8.8e-07	4244	0.0056985	24.3116
		rs3862635	C	T	C	T	-0.172142	-0.0316041	0.332551	0.0326156	0.0394026	9.19e-06	4469	0.00425268	19.0778
		rs4428215	G	A	G	A	0.130293	-0.025462	0.235826	0.0214782	0.0242237	7.51e-08	4655	0.00617658	28.9183
		rs6000536	C	T	C	T	-0.130992	-0.0291548	0.246068	0.0251345	0.0253804	2.06e-07	4654	0.00569099	26.626
		rs6071435	T	A	T	A	-0.105512	0.00180096	0.925517	0.0192644	0.021489	1.07e-06	4635	0.00517455	24.0984
		rs6993398	G	A	G	A	0.127217	-0.00675653	0.779554	0.0241391	0.0278855	7.13e-06	4656	0.00445026	20.8041
		rs736744	C	T	C	T	0.117882	0.0166995	0.377445	0.0189206	0.0211262	2.57e-08	4655	0.0066441	31.1218
gastric ulcer	genus.Parabacteroides.id.954	rs115602804	G	A	G	A	0.10308	0.00494492	0.870973	0.0304449	0.0222736	1.93e-06	16394	0.00130472	21.4149
		rs11965579	G	C	G	C	0.162824	0.00639343	0.921498	0.064877	0.0381863	8.87e-06	3890	0.00465207	18.1718
		rs3860755	G	C	G	C	0.0558784	-0.0203583	0.310641	0.0200796	0.0116625	1.71e-06	17294	0.00132567	22.954
		rs4236095	G	A	G	A	0.0761961	-0.0461958	0.134647	0.030879	0.0157042	1.93e-06	16383	0.00143489	23.5387
		rs60884758	C	T	C	T	-0.0702667	-0.00986013	0.687459	0.024509	0.0142249	5.71e-07	17293	0.00140902	24.3978
		rs6657302	T	C	T	C	-0.10452	0.0332588	0.385875	0.0383554	0.0225521	9.76e-06	16552	0.00129601	21.4768
		rs72893646	A	T	A	T	-0.0715594	0.0179459	0.518737	0.0278104	0.0156668	8.83e-06	16508	0.00126221	20.8604
		rs7298818	C	T	C	T	0.0888832	0.00907307	0.770291	0.0310729	0.0200902	8.54e-06	16510	0.00118416	19.5712
	130
gastric ulcer	genus.Paraprevotella.id.962	rs10842464	T	C	T	C	-0.0758215	0.00338887	0.868295	0.0204364	0.0172568	6.6e-06	7178	0.00268223	19.2994
		rs140997932	T	C	T	C	-0.162376	-0.00774163	0.84918	0.0407102	0.0354178	2.11e-06	6187	0.00338567	21.0115
		rs145020347	A	G	A	G	-0.12465	0.00740579	0.779751	0.026483	0.0262323	4.03e-06	6859	0.00328112	22.5727
		rs17109926	A	G	A	G	-0.0988335	-0.0244122	0.24761	0.0211147	0.0216172	6.75e-06	7179	0.00290325	20.8973
		rs17785622	A	G	A	G	0.248065	0.0630327	0.199768	0.0491593	0.0524304	1.93e-06	3288	0.00676219	22.3718
		rs2081023	A	G	A	G	-0.122561	-0.0347031	0.19676	0.0268842	0.0236507	2.64e-07	7178	0.00372725	26.8468
		rs3008582	T	C	T	C	0.10572	0.0160414	0.499814	0.0237727	0.0227246	4.36e-06	7175	0.00300742	21.6373
		rs3801748	G	A	G	A	0.0779721	0.0148022	0.446208	0.0194318	0.0171691	5.2e-06	7179	0.00286465	20.6187
		rs4756632	G	T	G	T	-0.138905	-0.00162727	0.953322	0.0277996	0.0289897	3.82e-06	7179	0.00318787	22.9525
		rs4767113	C	T	C	T	0.0882466	-0.0355588	0.0754102	0.0199997	0.018382	2.14e-06	6900	0.00332901	23.0402
		rs7240324	T	G	T	G	-0.10229	0.00951244	0.661747	0.0217426	0.0226948	5.96e-06	6900	0.00293556	20.3091
		rs9602779	A	C	A	C	-0.106692	0.0242364	0.26654	0.0218136	0.0220264	6.93e-07	7177	0.00325849	23.4561
		rs9900242	A	G	A	G	-0.0852967	-0.0190649	0.33334	0.0197072	0.0175212	1.14e-06	6900	0.00342294	23.6926
gastric ulcer	genus.Parasutterella.id.2892	rs10899911	A	G	A	G	-0.0717102	-0.0121647	0.582162	0.0221084	0.0148151	1.15e-06	11386	0.00205346	23.4247
		rs11715853	G	A	G	A	-0.0662952	0.00173231	0.932757	0.0205307	0.0146114	6.23e-06	11386	0.00180478	20.5828
		rs1403396	A	T	A	T	-0.0756729	0.0364458	0.110509	0.022837	0.0159035	2.76e-06	11378	0.00198595	22.6371
		rs2090816	A	C	A	C	0.0840967	-0.00240726	0.921357	0.0243836	0.0177315	2.9e-06	11385	0.00197187	22.4901
		rs35055552	T	C	T	C	0.109554	-0.00327025	0.904134	0.0271522	0.0235433	3.35e-06	9970	0.00216714	21.649
		rs35414597	T	A	T	A	-0.0684946	0.0186456	0.360911	0.0204082	0.0142143	1.51e-06	11386	0.00203519	23.2158
		rs55877868	A	C	A	C	-0.104458	0.0219606	0.480411	0.0311215	0.0228089	2.87e-06	10588	0.00197696	20.9696
		rs62273907	A	G	A	G	0.229468	0.027829	0.455632	0.0373014	0.0502262	5.88e-06	3691	0.0056233	20.8617
		rs6809952	G	A	G	A	-0.0684957	0.00948967	0.655802	0.0212908	0.0150892	8.13e-06	11077	0.00185681	20.6024
		rs6828768	C	T	C	T	0.0636852	0.0164746	0.379505	0.0187465	0.0132645	1.78e-06	11386	0.00202043	23.0472
		rs7303158	C	T	C	T	0.0646859	-0.0261967	0.16282	0.0187702	0.0134256	1.33e-06	11386	0.00203468	23.2101
		rs7311004	T	C	T	C	-0.0617522	-0.0647419	0.000579842	0.0188156	0.0136438	5.92e-06	11384	0.00179621	20.4812
		rs7572229	G	A	G	A	0.066273	-0.0412375	0.0283315	0.018807	0.0132736	6.32e-07	11383	0.00218519	24.9242
		rs78383039	T	C	T	C	-0.146315	0.00813858	0.863953	0.0474982	0.0297119	1.57e-06	9174	0.00263638	24.2448
		rs8039785	T	G	T	G	0.0618345	-0.0264129	0.157994	0.018708	0.0133	3.62e-06	11383	0.00189529	21.6113
		rs823424	G	A	G	A	-0.0713448	-0.0413424	0.0541839	0.0214725	0.0156958	4.95e-06	11386	0.00181133	20.6576
gastric ulcer	genus.Peptococcus.id.2037	rs10031059	T	C	T	C	-0.121167	-0.0565422	0.00956115	0.0218199	0.0225844	1.24e-07	5526	0.0051818	28.7734
		rs11001941	G	A	G	A	-0.195611	-0.0263872	0.428938	0.0333589	0.0392217	1.33e-06	5607	0.00441654	24.8645
		rs11030569	A	T	A	T	-0.17402	-0.0184793	0.513102	0.0282551	0.0374133	3.13e-06	5329	0.00404335	21.6263
		rs12069354	C	T	C	T	0.16763	0.0625267	0.104309	0.0384942	0.03795	9.28e-06	5352	0.0036323	19.5036
		rs2054133	G	A	G	A	0.0895433	0.0167405	0.394917	0.0196777	0.0188332	2.14e-06	5657	0.00398017	22.5978
		rs34282744	G	C	G	C	0.191797	0.0492799	0.153024	0.0344872	0.0399832	1.84e-06	5257	0.00435807	23.0019
		rs36121075	A	G	A	G	-0.14067	0.0176408	0.48327	0.0251633	0.030628	6.99e-06	5301	0.00396355	21.0864
		rs413827	G	A	G	A	0.110229	0.00593993	0.786466	0.0219265	0.0237523	3.3e-06	5482	0.00391328	21.529
		rs5770862	T	C	T	C	0.162018	0.076543	0.017992	0.0323542	0.0356813	3.22e-06	5431	0.00378197	20.6103
		rs62424012	G	A	G	A	0.137164	0.0465569	0.233148	0.0390483	0.0292136	1.15e-06	5656	0.0038825	22.0372
		rs7033353	T	G	T	G	0.090152	-0.00208988	0.911357	0.0187723	0.018995	2.22e-06	5657	0.00396606	22.5174
		rs72850165	T	C	T	C	-0.134304	-0.0197211	0.57263	0.0349553	0.0300423	5.74e-06	5627	0.00353911	19.9782
		rs74592222	G	A	G	A	0.137957	0.00539213	0.854311	0.0293655	0.0302965	8.55e-06	5329	0.00387588	20.7272
		rs75754569	C	G	C	G	0.181434	0.025851	0.421482	0.0321589	0.0319429	1.1e-08	5481	0.00585169	32.2501
		rs7766680	G	C	G	C	0.0976832	-0.0157599	0.480467	0.022337	0.0214155	3.51e-06	5655	0.00366569	20.7984
		rs77681628	C	T	C	T	0.200307	-0.0478053	0.164715	0.0344074	0.0387328	2.69e-07	4842	0.00549312	26.7336
gastric ulcer	genus.Phascolarctobacterium.id.2168	rs12618201	A	G	A	G	0.0641657	0.00349825	0.852982	0.0188773	0.0138202	3.38e-06	11113	0.001936	21.5526
		rs1264476	T	G	T	G	0.0767335	-0.0051137	0.831011	0.0239624	0.0166041	4.3e-06	11104	0.00191966	21.353
		rs28525131	G	A	G	A	-0.118657	0.0183683	0.675582	0.043891	0.0269048	8.23e-06	10457	0.00185658	19.4466
		rs56069061	G	A	G	A	-0.111306	0.0632416	0.0922168	0.0375584	0.0230694	1.87e-06	11007	0.00211045	23.2746
		rs56157888	A	C	A	C	0.0954864	-0.014896	0.510667	0.0226452	0.0193976	1.09e-06	10031	0.00240987	24.227
		rs6427992	G	C	G	C	-0.0652458	-0.0149476	0.440825	0.0193923	0.0137508	2.09e-06	11113	0.00202179	22.5097
		rs74540770	G	A	G	A	-0.121014	-0.0010654	0.975582	0.0348079	0.0258621	3.6e-06	9403	0.00232312	21.8905
		rs75882962	T	C	T	C	0.0968661	0.0113194	0.689514	0.028333	0.0190575	3.19e-07	10710	0.00240644	25.8303
		rs76124218	C	G	C	G	-0.159361	0.0317927	0.526407	0.0501857	0.0344532	2.67e-06	7314	0.00291663	21.3888
		rs7982713	G	A	G	A	0.0726922	0.00511582	0.806692	0.0209068	0.0163201	9.72e-06	10710	0.001849	19.8358
gastric ulcer	genus.Prevotella7.id.11182	rs118038478	A	G	A	G	0.205676	0.016862	0.644894	0.0365875	0.0468917	7.85e-06	3295	0.00580483	19.2269
		rs12124567	A	G	A	G	-0.121281	0.0174975	0.455997	0.0234723	0.0275017	9.49e-06	3283	0.00588887	19.4358
		rs12195431	T	C	T	C	0.196528	0.0200545	0.527689	0.0317551	0.0442322	8.73e-06	3489	0.00562626	19.7298
		rs16937247	G	C	G	C	0.146098	0.00612045	0.794021	0.0234417	0.0351529	9.64e-06	3486	0.0049305	17.263
		rs2240542	C	T	C	T	0.12085	0.0155421	0.46383	0.0212162	0.0261776	4.84e-06	3489	0.00607137	21.3002
		rs2918132	C	T	C	T	-0.114648	-0.0102232	0.597773	0.0193765	0.0254916	6.42e-06	3318	0.00605937	20.2153
		rs430270	A	C	A	C	0.139155	-0.00540739	0.821124	0.023916	0.0297055	2.87e-06	3318	0.0065703	21.9312
		rs57404562	C	A	C	A	0.155486	0.0204934	0.462011	0.0278618	0.0316057	6.22e-07	3487	0.00689285	24.1883
		rs79263163	A	C	A	C	-0.143982	0.00463631	0.842496	0.023333	0.031501	7.51e-06	3489	0.00595216	20.8795
		rs9426434	T	C	T	C	-0.123657	0.0144827	0.462047	0.0196914	0.0278514	9.72e-06	3318	0.00590601	19.7007
		rs9608249	A	G	A	G	-0.158213	0.0215518	0.466171	0.0295747	0.0336317	2.07e-06	3482	0.00631551	22.1176
		rs9959718	G	A	G	A	0.133012	-0.00661798	0.775883	0.0232464	0.0275361	1.9e-06	3489	0.00664324	23.3199
gastric ulcer	genus.Prevotella9.id.11183	rs10512344	C	G	C	G	0.247373	0.112355	0.100561	0.0684198	0.0544087	3.19e-06	3063	0.00670347	20.6578
		rs111509883	T	C	T	C	0.171131	0.00935041	0.756864	0.0302015	0.0347624	1.24e-06	6960	0.0034699	24.2276
		rs11199734	A	T	A	T	0.0770209	0.0296211	0.191598	0.0226832	0.0169462	7e-06	10263	0.00200874	20.6532
		rs11685699	C	T	C	T	-0.141357	-0.0336066	0.334834	0.0348463	0.0295665	2.03e-06	8342	0.00273262	22.8525
		rs117271932	A	G	A	G	0.208089	-0.000948076	0.981339	0.0405322	0.0440393	2.82e-06	4878	0.00455608	22.3171
		rs12648235	T	C	T	C	0.0785902	0.0176783	0.425725	0.0221941	0.0177676	7.39e-06	10271	0.00190126	19.5613
		rs1304512	G	A	G	A	0.0761593	-0.00286756	0.891953	0.0211109	0.0165885	5.29e-06	9790	0.00214841	21.0739
		rs2104588	T	C	T	C	0.105558	0.0512097	0.209214	0.0407808	0.023773	8.13e-06	9268	0.0021228	19.7117
		rs2495052	A	G	A	G	0.0838978	-0.0140844	0.593973	0.0264203	0.0188523	8.97e-06	9790	0.00201889	19.8008
		rs2683313	A	G	A	G	-0.0724576	-0.00800846	0.690932	0.0201424	0.0151603	1.69e-06	10260	0.00222147	22.8386
		rs4968431	G	T	G	T	0.0640113	-0.0184614	0.344101	0.0195133	0.0144162	8.58e-06	10271	0.00191586	19.7118
		rs7232121	G	C	G	C	0.0671292	-5.44444e-05	0.997702	0.0189008	0.014423	3.76e-06	9790	0.00220786	21.6583
		rs7237249	C	T	C	T	-0.0823764	0.00610728	0.798025	0.0238656	0.0182126	8.93e-06	10271	0.00198786	20.454
		rs72815774	T	C	T	C	-0.176186	0.0112918	0.778406	0.0401277	0.0393068	8.78e-06	5728	0.00349529	20.0842
		rs746764	T	C	T	C	-0.0915772	-0.00175155	0.9387	0.0227759	0.0193245	2.04e-06	9385	0.00238719	22.4526
		rs7976209	T	C	T	C	-0.0870786	0.00466296	0.85682	0.0258446	0.0197951	7.28e-06	10263	0.00188199	19.3475
		rs9428102	A	G	A	G	-0.0778844	0.0734701	0.0013633	0.0229428	0.0176068	4.62e-06	10264	0.00190281	19.5639
		rs9613013	G	A	G	A	0.0917591	-0.0123265	0.6663	0.0285844	0.0202697	6.1e-06	9790	0.00208888	20.4888
gastric ulcer	genus.RikenellaceaeRC9gutgroup.id.11191	rs12501673	A	G	A	G	0.116395	0.0164296	0.437196	0.0211467	0.0262253	6.29e-06	3334	0.00587361	19.6865
		rs17032291	T	C	T	C	-0.169579	-0.0177927	0.532177	0.0284827	0.0368251	6.61e-06	3206	0.00657093	21.1925
		rs17582787	A	G	A	G	-0.157739	0.0204675	0.413816	0.0250459	0.0339924	3.55e-06	3320	0.00644421	21.5206
		rs2074881	T	C	T	C	-0.142236	0.0268604	0.333749	0.0277889	0.032391	9.45e-06	3315	0.0057832	19.2712
		rs2900503	G	T	G	T	-0.172329	-0.020034	0.431266	0.0254553	0.0326671	1.55e-07	3320	0.00831251	27.8121
		rs2998141	T	C	T	C	-0.136346	-0.0169825	0.441944	0.0220864	0.0293073	4.42e-06	3330	0.00645772	21.631
		rs4270579	G	A	G	A	-0.118021	-0.0151741	0.448359	0.0200145	0.0271041	5.46e-06	3331	0.00565992	18.9491
		rs4717843	G	T	G	T	-0.119376	0.0315549	0.0933362	0.0188045	0.0260548	4.72e-06	3220	0.00647709	20.9792
		rs7113155	G	C	G	C	0.114423	0.00189836	0.922267	0.0194547	0.0247798	5.26e-06	3334	0.00635467	21.3092
		rs7193937	G	C	G	C	0.124153	-0.0132311	0.501759	0.0196972	0.027741	6.19e-06	3220	0.00618191	20.0171
		rs7712231	A	G	A	G	0.156284	0.00137291	0.960191	0.0275057	0.0350462	7.97e-06	3334	0.00592923	19.874
		rs80309088	G	A	G	A	0.17405	0.00725204	0.801496	0.0288454	0.0383423	4.56e-06	3170	0.0064583	20.5929
		rs9887954	G	A	G	A	-0.114849	-0.00244999	0.897821	0.0190788	0.0249013	4.81e-06	3330	0.00634752	21.2595
gastric ulcer	genus.Romboutsia.id.11347	rs10279978	A	G	A	G	-0.0622202	0.00767133	0.704485	0.0202264	0.0127675	1.17e-06	14143	0.0016764	23.7458
		rs11221428	T	C	T	C	-0.0726779	-0.0056653	0.799597	0.0223159	0.0158263	6.49e-06	14187	0.00148426	21.0855
		rs114398731	G	C	G	C	-0.131039	-0.0518202	0.206989	0.0410656	0.0293815	7.96e-06	10326	0.00192257	19.8868
		rs16843578	C	T	C	T	-0.0875276	-0.0408339	0.329993	0.0419184	0.0196779	5.08e-06	14186	0.00139274	19.7821
		rs28603357	T	C	T	C	-0.214911	0.00187286	0.97795	0.0677609	0.0474739	8.52e-06	3693	0.00551854	20.482
		rs34302036	A	G	A	G	0.0550261	0.0113057	0.551061	0.0189639	0.0120835	5.88e-06	14185	0.00145979	20.7345
		rs61841503	G	A	G	A	0.092888	-0.0172989	0.535853	0.0279423	0.0171454	4e-08	13568	0.00215859	29.3467
		rs62504452	A	G	A	G	-0.0710048	-0.0163017	0.547791	0.0271209	0.0156654	4.66e-06	14178	0.00144693	20.5414
		rs7109293	A	G	A	G	0.0919112	0.00493454	0.865952	0.0292326	0.0205738	6.98e-06	14141	0.00140933	19.9547
		rs75200530	T	G	T	G	-0.190644	-0.0950998	0.0848692	0.0551908	0.0421065	5.07e-06	5246	0.00389249	20.492
		rs75987356	G	A	G	A	-0.129578	0.0277085	0.429349	0.0350604	0.0280454	6.71e-06	10466	0.00203552	21.3431
		rs77702691	A	G	A	G	-0.094406	-0.0218188	0.509487	0.033077	0.0208544	7.37e-06	12487	0.00163844	20.4895
		rs9389266	T	G	T	G	0.0722815	0.0133554	0.586692	0.0245668	0.0162353	9.38e-06	14187	0.00139519	19.8185
		rs9567264	C	T	C	T	0.0580018	0.015432	0.436124	0.0198162	0.0127495	5.76e-06	14180	0.00145743	20.6937
gastric ulcer	genus.Roseburia.id.2012	rs116270582	T	A	T	A	-0.153844	0.0591857	0.196347	0.0458083	0.0329324	1.2e-06	9099	0.00239265	21.8182
		rs12740451	T	C	T	C	0.0697527	-0.0477502	0.0820333	0.0274583	0.0153607	7.34e-06	17837	0.00115471	20.6181
		rs147990086	A	G	A	G	-0.0578936	-0.0263908	0.282567	0.0245594	0.01324	8.93e-06	17840	0.0010706	19.1178
		rs16910295	T	C	T	C	-0.0980434	0.0391751	0.343133	0.0413242	0.020957	2.91e-06	16648	0.00131295	21.884
		rs2034589	G	C	G	C	0.0629765	-0.0464284	0.0583365	0.0245242	0.0123489	5.01e-07	17846	0.00145521	26.0047
		rs2160994	T	C	T	C	0.0550687	-0.015522	0.432878	0.0197916	0.0112481	9.7e-07	17444	0.00137217	23.9663
		rs2943022	T	C	T	C	0.0493786	-0.0164005	0.388223	0.0190075	0.0106763	4.11e-06	17854	0.00119668	21.3887
		rs302266	T	C	T	C	-0.0777312	0.0571915	0.0421357	0.0281429	0.0172985	8.13e-06	17056	0.00118245	20.1893
		rs329182	T	C	T	C	0.0690327	0.0229305	0.368032	0.0254736	0.0152884	5.9e-06	17854	0.00114065	20.3862
		rs4748237	G	C	G	C	0.0488326	0.00581141	0.758078	0.018868	0.0106404	4.67e-06	17851	0.00117849	21.0597
		rs55858165	A	C	A	C	0.179284	-0.0287297	0.561045	0.049424	0.0404954	9.99e-06	5447	0.00358555	19.5936
		rs57466170	C	T	C	T	0.0741405	0.00707543	0.842584	0.0356285	0.0171601	8.3e-06	17333	0.0010758	18.6647
		rs6445851	G	A	G	A	-0.0497336	-0.0268818	0.163726	0.0193026	0.0108158	3.53e-06	17851	0.00118305	21.1413
		rs6930661	C	T	C	T	-0.0961587	0.0218948	0.579393	0.039502	0.0204975	2.48e-06	16945	0.00129709	22.0052
		rs75326254	C	T	C	T	-0.104628	0.00149614	0.969668	0.0393471	0.0230897	7.5e-06	15893	0.0012903	20.5307
		rs78753150	A	C	A	C	0.0968739	0.0110033	0.72565	0.0313559	0.0214067	9.98e-06	16303	0.00125459	20.4768
		rs9300744	C	T	C	T	-0.0588452	0.0150757	0.537163	0.0244296	0.0126228	4.75e-06	17854	0.00121576	21.7301
gastric ulcer	genus.Ruminiclostridium5.id.11355	rs10827477	A	G	A	G	-0.0547387	0.0110865	0.572166	0.0196267	0.0115163	2.19e-06	17391	0.00129739	22.5896
		rs113753996	T	C	T	C	0.0820689	-0.0116888	0.629831	0.0242523	0.0174463	3.99e-06	16680	0.00132489	22.1259
		rs1223978	T	C	T	C	0.0484169	0.0199621	0.289442	0.0188438	0.0108254	8.16e-06	17381	0.00114956	20.0011
		rs1492620	T	C	T	C	-0.0830505	0.0279362	0.319942	0.0280885	0.0180073	3.53e-06	17397	0.00122119	21.2685
		rs2286384	G	C	G	C	-0.0518814	-0.0131039	0.483029	0.0186814	0.0107482	1.44e-06	17394	0.00133773	23.297
		rs243585	C	G	C	G	-0.0585939	-0.00482435	0.818432	0.0210155	0.0121017	1.33e-06	16906	0.00138475	23.4402
		rs2482038	C	A	C	A	0.0518991	0.0207295	0.276829	0.0190621	0.0108777	1.7e-06	17396	0.00130686	22.7613
		rs2791343	T	C	T	C	0.051717	0.0309689	0.104485	0.0190756	0.0113369	5.54e-06	17392	0.00119512	20.808
		rs2801960	C	G	C	G	0.0520975	-0.0254334	0.214949	0.0205096	0.0115111	6.21e-06	17387	0.00117669	20.4809
		rs2833828	G	A	G	A	0.0489617	0.0175195	0.357052	0.0190223	0.0108702	6.82e-06	17397	0.00116481	20.2856
		rs4955951	A	G	A	G	-0.0713749	0.026478	0.363914	0.0291629	0.0165826	9.96e-06	17397	0.00106377	18.524
		rs6121460	G	A	G	A	0.0932955	0.0144128	0.675067	0.0343814	0.0199206	2.64e-06	17318	0.00126494	21.9314
		rs73002572	G	C	G	C	0.181548	0.0141402	0.630564	0.0294016	0.0414078	8.82e-06	3761	0.00508508	19.2125
		rs79968837	A	G	A	G	-0.0950311	-0.0881689	0.0379638	0.042486	0.0193507	1.15e-06	16602	0.00145059	24.1148
		rs8053158	A	G	A	G	-0.0740543	0.0472582	0.0988417	0.0286327	0.0159151	5.9e-06	17397	0.00124299	21.6487
	140
gastric ulcer	genus.Ruminiclostridium6.id.11356	rs10829821	T	C	T	C	-0.097606	0.0246903	0.447708	0.0325197	0.0216072	3.47e-06	12802	0.00159142	20.4026
		rs116969552	A	G	A	G	-0.166823	0.0421979	0.451204	0.0560093	0.0376681	9.16e-06	6824	0.00286601	19.6081
		rs11992182	A	C	A	C	0.0625299	-0.0295446	0.189424	0.0225138	0.0137876	4.65e-06	13381	0.00153478	20.5653
		rs1871858	C	G	C	G	-0.105422	0.0245999	0.407208	0.0296808	0.0237274	9.12e-06	12818	0.00153769	19.7374
		rs2548459	C	T	C	T	0.0554866	0.00967231	0.610922	0.0190116	0.0122755	6.4e-06	13377	0.00152503	20.4285
		rs35362464	C	A	C	A	0.0720077	0.00911891	0.734605	0.0268989	0.0165387	8.99e-06	13308	0.00142241	18.9536
		rs61060922	T	G	T	G	0.15913	0.0647194	0.217993	0.0525369	0.0322283	1.09e-06	8955	0.00271506	24.3741
		rs663262	T	C	T	C	-0.13498	0.0489601	0.352891	0.0527022	0.0310715	3.39e-06	7876	0.00239041	18.8672
		rs67479537	T	C	T	C	0.118994	0.0269198	0.543085	0.0442647	0.026487	9.3e-06	11613	0.00173495	20.1795
		rs71414120	T	G	T	G	0.200894	0.00866211	0.838196	0.0424193	0.0406434	1.08e-06	5567	0.0043695	24.423
		rs72991535	T	G	T	G	0.135604	0.0387966	0.449184	0.0512655	0.0295174	4.95e-06	9642	0.00218409	21.1007
		rs73176030	T	C	T	C	0.058665	0.0269779	0.199691	0.0210365	0.013208	7.29e-06	13378	0.0014725	19.7252
		rs77193512	A	G	A	G	0.0736533	-0.0084287	0.698094	0.0217294	0.0153163	1.3e-06	13380	0.00172531	23.1211
		rs792058	G	A	G	A	0.0554234	0.0172517	0.364634	0.0190296	0.0125423	8.58e-06	12933	0.00150757	19.5238
		rs79968172	G	A	G	A	0.11614	0.0447395	0.261276	0.0398258	0.0243083	1.66e-06	12802	0.00177991	22.8235
		rs9555756	A	C	A	C	-0.0804138	-0.00168272	0.960095	0.0336315	0.0176692	7.1e-06	13369	0.00154688	20.7092
gastric ulcer	genus.Ruminiclostridium9.id.11357	rs113048721	C	G	C	G	0.0600735	-0.0441401	0.0948004	0.0264216	0.0132737	4.1e-06	16719	0.00122359	20.4799
		rs12040548	G	T	G	T	0.0570422	-0.0201293	0.338524	0.0210319	0.0122359	3.15e-06	16721	0.00129806	21.7304
		rs12419854	T	A	T	A	-0.0727975	-0.00127436	0.952041	0.0211886	0.0155594	3.18e-06	16027	0.00136396	21.8873
		rs13033315	T	A	T	A	0.0511195	-0.0233863	0.243813	0.0200653	0.0111418	5.68e-06	16724	0.00125712	21.0481
		rs57665991	C	G	C	G	-0.0641507	-0.0540527	0.0129226	0.0217438	0.0123339	2.07e-07	16725	0.00161487	27.0491
		rs6082461	A	C	A	C	0.0586425	0.0145964	0.529059	0.0231893	0.0131004	4.87e-06	16650	0.00120204	20.0357
		rs7137760	C	T	C	T	0.050797	-0.00152433	0.935376	0.0187996	0.0112182	7.07e-06	16722	0.00122464	20.501
		rs73592673	A	T	A	T	-0.081629	-0.020527	0.46203	0.0279086	0.0169515	2.14e-06	15493	0.00149448	23.1856
		rs74303178	T	C	T	C	0.0532742	-0.00130199	0.948349	0.0200988	0.0119274	7.92e-06	16706	0.00119276	19.9477
		rs78191726	T	C	T	C	0.0944998	0.019114	0.595428	0.035997	0.0210206	7.58e-06	16039	0.00125848	20.2077
		rs79082720	C	G	C	G	0.0928576	-0.0441087	0.311708	0.043601	0.0204871	6.47e-06	16094	0.00127484	20.5409
		rs918449	A	G	A	G	-0.0950908	-0.013032	0.720746	0.036457	0.0197177	2.56e-06	16725	0.00138866	23.2548
		rs9522712	T	C	T	C	0.0699728	0.0509809	0.0538679	0.0264438	0.0154939	4.66e-06	16725	0.00121798	20.3932
		rs9809789	C	T	C	T	-0.0717454	-0.0045795	0.85107	0.024391	0.0159673	8.72e-06	16025	0.00125828	20.1869
gastric ulcer	genus.RuminococcaceaeNK4A214group.id.11358	rs11241747	C	T	C	T	0.0533858	0.0109064	0.596314	0.0205895	0.0120035	6.59e-06	14822	0.00133276	19.7779
		rs114244418	C	G	C	G	-0.175266	-0.0393293	0.412835	0.0480262	0.0372779	3.59e-06	7123	0.00309374	22.0989
		rs11586410	G	A	G	A	-0.0863422	-0.00909315	0.725626	0.0259102	0.0169937	3.66e-07	14822	0.00173864	25.8114
		rs12642039	T	C	T	C	-0.0553003	0.0239384	0.218983	0.0194742	0.0119397	3.43e-06	15276	0.00140232	21.449
		rs12731	A	G	A	G	-0.0527684	-0.0181853	0.345696	0.0192851	0.0115053	4.87e-06	15288	0.00137405	21.0326
		rs13087692	T	G	T	G	0.0574623	-0.0300448	0.142251	0.020474	0.012594	8.69e-06	15288	0.00135988	20.8154
		rs136761	G	A	G	A	-0.0587521	0.000228804	0.990649	0.0195223	0.0119155	8.15e-07	14822	0.00163759	24.3089
		rs147475196	A	G	A	G	-0.133769	-0.00290714	0.924572	0.030706	0.0295196	4.72e-06	9917	0.00206637	20.5305
		rs34576931	G	C	G	C	-0.0873312	-0.023451	0.522418	0.0366637	0.0194886	4.72e-06	14678	0.00136621	20.0779
		rs35559912	T	C	T	C	-0.0925071	0.0360979	0.210451	0.0288246	0.0203674	4.89e-06	13976	0.00147386	20.6261
		rs4814689	C	T	C	T	-0.1083	0.0114766	0.800773	0.0454797	0.0230708	4.55e-06	14009	0.00157052	22.0329
		rs5994253	A	G	A	G	-0.0811302	0.0342704	0.202121	0.0268675	0.0157621	2.35e-07	15288	0.00172996	26.4899
		rs62027366	T	C	T	C	0.0615389	0.0211854	0.36278	0.0232786	0.0137612	6.58e-06	14822	0.0013474	19.9954
		rs6681678	C	T	C	T	-0.100174	0.0165928	0.749758	0.052022	0.024	9.05e-06	13031	0.00133515	17.4189
		rs73158814	C	G	C	G	-0.109257	0.0752164	0.139321	0.0508796	0.0227458	2.2e-06	13077	0.00176126	23.0691
		rs7573569	T	C	T	C	0.107739	-0.0263178	0.499567	0.0389794	0.0233638	3.23e-06	14822	0.0014326	21.2616
gastric ulcer	genus.RuminococcaceaeUCG002.id.11360	rs10916131	C	T	C	T	-0.069333	-0.00995496	0.696057	0.0254832	0.0146753	2.87e-06	17097	0.00130382	22.3179
		rs10927423	C	A	C	A	-0.0713617	-0.0433012	0.07808	0.0245759	0.0147712	8.5e-07	17096	0.00136336	23.3371
		rs10964441	G	A	G	A	-0.14906	-0.00798262	0.795189	0.0307523	0.034486	7.45e-06	5346	0.00348252	18.6756
		rs113147300	A	G	A	G	-0.075842	-0.0373299	0.172304	0.0273511	0.0164562	7.69e-06	16370	0.00129583	21.2377
		rs11607472	A	G	A	G	-0.0780229	0.0269505	0.468456	0.0371735	0.0176325	7.19e-06	16282	0.00120112	19.5778
		rs116974815	C	A	C	A	-0.189731	0.0364165	0.323904	0.0369161	0.0396566	2.03e-06	5819	0.00391823	22.882
		rs11750293	G	T	G	T	-0.0578304	-0.000746436	0.969462	0.0194978	0.0120512	1.76e-06	17094	0.00134531	23.0249
		rs12463378	A	G	A	G	-0.0522061	0.0336915	0.0986416	0.0204008	0.0112086	2.96e-06	16994	0.00127493	21.6912
		rs15256	C	T	C	T	0.0732376	0.00473521	0.870898	0.0291366	0.016834	9.46e-06	17095	0.00110597	18.9253
		rs2265670	C	G	C	G	-0.0512404	-0.0249743	0.181841	0.0187058	0.0109287	2.99e-06	17096	0.00128421	21.9805
		rs362417	G	C	G	C	-0.054863	0.0685728	0.00303284	0.0231321	0.0120984	7.8e-06	17097	0.00120133	20.5614
		rs55793120	T	C	T	C	0.137396	0.0251378	0.527334	0.03977	0.027414	4.81e-07	11669	0.00214802	25.1148
		rs57079348	T	G	T	G	-0.076573	0.0131746	0.744264	0.0403866	0.017282	7.22e-06	16372	0.00119769	19.6296
		rs6542556	A	G	A	G	0.050974	-0.0118321	0.539665	0.0192919	0.011406	7.86e-06	17094	0.00116702	19.97
		rs67746927	C	G	C	G	-0.054237	-0.00224478	0.905829	0.0189752	0.0110357	9.17e-07	16651	0.00144851	24.1512
		rs6793778	C	T	C	T	-0.0558706	0.0534126	0.0121563	0.0213005	0.0125258	9.81e-06	17094	0.00116254	19.8932
		rs7120052	A	C	A	C	0.0624796	-0.0310532	0.193931	0.0239048	0.0135523	1.97e-06	17097	0.00124162	21.252
		rs7155595	C	A	C	A	0.0569929	0.0170091	0.404805	0.0204174	0.0116986	1.15e-06	17084	0.00138733	23.7312
		rs7249614	A	G	A	G	-0.0492778	0.0322845	0.0956555	0.0193751	0.0110807	9.07e-06	16651	0.00118635	19.7751
		rs72874194	G	C	G	C	-0.0770289	-0.0635832	0.0185674	0.0270095	0.016725	3.47e-06	16651	0.00127228	21.2092
		rs76847269	A	G	A	G	0.163508	0.0506911	0.390262	0.0590019	0.0356151	5.17e-06	7654	0.00274617	21.0716
		rs77564310	A	C	A	C	-0.0713093	0.0153876	0.505735	0.0231221	0.0140855	3.29e-07	17000	0.00150537	25.6268
		rs79016051	C	T	C	T	-0.0887747	0.0169903	0.541834	0.027851	0.0189424	2.34e-06	16937	0.00129511	21.9612
		rs882348	A	G	A	G	-0.0799946	0.0519171	0.0747274	0.029132	0.0178618	5.45e-06	17097	0.00117177	20.0549
gastric ulcer	genus.RuminococcaceaeUCG003.id.11361	rs10490280	C	T	C	T	-0.0672094	-0.0320804	0.181184	0.0239922	0.0143309	4.16e-06	14004	0.00156811	21.9912
		rs11243416	T	C	T	C	-0.0925653	0.0324112	0.378645	0.0368143	0.0191203	1.67e-06	14004	0.00167081	23.4339
		rs11613919	G	T	G	T	0.0727604	0.0193881	0.390264	0.0225669	0.0155716	1.63e-06	14309	0.00152353	21.8304
		rs139730	G	C	G	C	-0.0577655	0.00646551	0.765866	0.0217119	0.0130645	9.72e-06	14004	0.0013941	19.5475
		rs16959793	A	C	A	C	-0.062527	0.019476	0.305788	0.0190177	0.0131259	2.22e-06	14412	0.00157207	22.6892
		rs2523124	T	C	T	C	-0.0546625	-0.0342247	0.0728568	0.0190803	0.0120823	5.78e-06	14409	0.00141849	20.4652
		rs3013089	G	A	G	A	-0.0551473	-0.0250133	0.195745	0.0193336	0.0120346	4.38e-06	14408	0.00145529	20.9955
		rs4452755	A	C	A	C	-0.0634463	0.00614631	0.756251	0.0198009	0.0134741	3.29e-06	14406	0.00153675	22.1694
		rs4532474	G	A	G	A	0.0769231	0.00232056	0.926683	0.0252182	0.017045	4.82e-06	14412	0.00141119	20.3639
		rs4629039	T	A	T	A	0.0553742	-0.00745974	0.697977	0.0192235	0.0122659	6.54e-06	14404	0.00141291	20.3776
		rs646327	G	A	G	A	0.0586696	0.00855987	0.652507	0.01901	0.011837	7.83e-07	14406	0.00170241	24.5633
		rs6759615	A	G	A	G	0.102523	-0.0314873	0.316827	0.0314559	0.0200204	7.86e-07	14410	0.00181653	26.2202
		rs73341549	T	C	T	C	-0.169857	-0.0205146	0.61187	0.0404302	0.0318768	1.51e-07	6744	0.00419253	28.3851
		rs78720113	A	G	A	G	-0.115348	-0.0116459	0.737583	0.0347583	0.0249601	7.59e-06	13078	0.00163035	21.3533
gastric ulcer	genus.RuminococcaceaeUCG004.id.11362	rs10976229	T	G	T	G	0.095976	-0.00265657	0.924448	0.0280133	0.0214554	7.04e-06	9116	0.00219026	20.0059
		rs11961899	G	A	G	A	-0.0707825	-0.0395069	0.0586489	0.0208941	0.0161381	9.18e-06	9501	0.00202068	19.2333
		rs12125734	G	T	G	T	0.133972	-0.0481634	0.136598	0.0323552	0.0257417	2.09e-07	8938	0.00302133	27.0804
		rs2248146	T	C	T	C	0.0689452	-0.0194599	0.321869	0.0196441	0.0153649	8.2e-06	9502	0.00211452	20.1306
		rs3800154	A	C	A	C	-0.0797959	-0.0178067	0.403088	0.0212968	0.0177639	6.12e-06	9406	0.00214066	20.1739
		rs511258	G	A	G	A	-0.0757474	-0.00915377	0.703364	0.0240393	0.0162475	4.52e-06	9500	0.00228269	21.7306
		rs550351	A	C	A	C	0.078587	-0.0259322	0.170369	0.0189146	0.018003	9.43e-06	9498	0.0020022	19.051
		rs6769553	A	G	A	G	0.0849743	0.035773	0.0924294	0.0212591	0.0157451	7.91e-08	9501	0.00305624	29.1202
		rs7123615	C	G	C	G	-0.0786157	0.0155403	0.510478	0.0236142	0.0179592	7.09e-06	9502	0.0020126	19.1582
		rs7569771	A	G	A	G	-0.075914	0.0115601	0.5956	0.0217812	0.0170308	8.12e-06	9502	0.00208666	19.8647
		rs872501	G	A	G	A	0.116125	0.0312626	0.366418	0.0346131	0.025946	5.81e-06	8473	0.00235855	20.0265
		rs9818949	G	T	G	T	0.0859927	-0.02186	0.353561	0.0235635	0.0188671	5.39e-06	9116	0.00227362	20.769
gastric ulcer	genus.RuminococcaceaeUCG005.id.11363	rs10873449	T	C	T	C	0.0654843	0.00847463	0.720399	0.023677	0.0143973	4.11e-06	16098	0.00128345	20.685
		rs10937802	G	A	G	A	0.0755811	-0.0710372	0.0135694	0.0287779	0.0168226	8.17e-06	15821	0.00127424	20.1829
		rs10950694	T	C	T	C	0.0577628	0.00820651	0.674354	0.019531	0.011412	4.3e-07	15821	0.00161672	25.6164
		rs114279581	A	G	A	G	-0.146604	-0.0611453	0.0834315	0.0353213	0.0316034	3.22e-06	8465	0.00253568	21.514
		rs12288512	A	G	A	G	0.066635	-0.0310773	0.155704	0.0218905	0.0144356	3.1e-06	15473	0.0013752	21.305
		rs12458218	T	C	T	C	0.0677322	0.0391926	0.107291	0.0243358	0.0144525	2.41e-06	16099	0.00136243	21.9609
		rs2893871	G	A	G	A	-0.073644	0.0193658	0.517315	0.029909	0.015548	3.54e-06	16103	0.00139128	22.4322
		rs34781347	G	A	G	A	0.188685	0.0637486	0.0800369	0.036418	0.0386484	6.05e-07	6061	0.00391708	23.8269
		rs35166120	C	G	C	G	-0.0686153	-0.00544119	0.810114	0.0226453	0.0146252	3.75e-06	16092	0.00136595	22.0082
		rs394449	A	T	A	T	0.0692909	-0.000133683	0.996168	0.0278379	0.0148712	2.6e-06	15728	0.00137844	21.7072
		rs55793120	T	C	T	C	0.121548	0.0251378	0.527334	0.03977	0.0279546	7.37e-06	11224	0.00168154	18.9021
		rs60081663	C	G	C	G	0.158082	-0.00613465	0.908449	0.0533469	0.0319586	9.28e-07	9342	0.00261223	24.4621
		rs72776570	C	A	C	A	0.087067	-0.0210131	0.506861	0.031659	0.0197179	5.36e-06	15376	0.00126646	19.4953
		rs7449320	C	A	C	A	0.0599163	0.00483282	0.827395	0.0221645	0.0130836	4.81e-06	16095	0.0013013	20.9691
		rs7555878	A	G	A	G	0.0586677	0.0414659	0.0555341	0.0216569	0.0125277	2.81e-06	16100	0.00136031	21.928
		rs7586445	G	A	G	A	0.0782349	-0.0190397	0.495389	0.0279271	0.0176458	8.81e-06	15099	0.00130019	19.6545
		rs898577	T	C	T	C	-0.123012	-0.0234434	0.562393	0.0404691	0.0286671	7.46e-06	9991	0.00183959	18.4095
gastric ulcer	genus.RuminococcaceaeUCG009.id.11366	rs12508214	C	T	C	T	-0.0774649	0.00876379	0.659581	0.0198955	0.0168937	4.75e-06	7511	0.00279157	21.0206
		rs138460696	A	G	A	G	0.139274	-0.00371072	0.917341	0.0357545	0.0315794	9.81e-06	6865	0.0028253	19.4449
		rs1550196	G	A	G	A	0.130842	0.0113979	0.716323	0.0313666	0.0262478	1.13e-06	7389	0.00335168	24.8421
		rs2058609	A	G	A	G	0.0816464	0.0531552	0.011039	0.0209152	0.017472	3.12e-06	7510	0.00289928	21.8311
		rs2192926	A	G	A	G	-0.089048	-0.0225078	0.259418	0.0199578	0.0192989	4.88e-06	7511	0.00282655	21.2847
		rs4079028	C	T	C	T	0.0915623	0.00592907	0.786251	0.0218638	0.019936	3.28e-06	7480	0.0028121	21.0882
		rs4708333	T	G	T	G	-0.084033	0.0105744	0.592951	0.0197814	0.0174757	1.56e-06	7511	0.003069	23.1161
		rs61779334	G	C	G	C	-0.138137	0.0752951	0.0161976	0.0313151	0.0292072	1.94e-06	6865	0.00324778	22.3622
		rs6952765	G	A	G	A	0.0732099	-0.0333571	0.0971561	0.0201092	0.0166777	8.13e-06	7511	0.00255892	19.2643
		rs758191	T	G	T	G	0.17702	-0.000192147	0.995141	0.0315499	0.0375113	9.01e-06	5829	0.00380599	22.2622
		rs78410648	A	G	A	G	0.120989	-0.0312264	0.299422	0.0300927	0.0277317	9.67e-06	7510	0.00252813	19.0293
		rs8009993	G	C	G	C	-0.135936	0.0215712	0.410535	0.026212	0.0244857	4.42e-08	7389	0.00415387	30.8126
		rs9558661	T	C	T	C	-0.0897823	-0.0208112	0.374488	0.0234335	0.0200739	7.01e-06	7480	0.00266721	19.9988
gastric ulcer	genus.RuminococcaceaeUCG010.id.11367	rs12597105	G	A	G	A	0.0670855	0.0522727	0.0283087	0.0238363	0.0144415	4.87e-06	12415	0.00173513	21.5756
		rs2820282	A	C	A	C	-0.0592304	0.0277016	0.14934	0.0192123	0.0125917	2.85e-06	12865	0.00171698	22.1235
		rs35506912	G	C	G	C	-0.0693743	-0.00983735	0.672074	0.0232395	0.0147926	3.21e-06	12793	0.0017163	21.9909
		rs682403	A	G	A	G	-0.0588161	0.0287178	0.126514	0.0187945	0.0124671	2.37e-06	12864	0.00172716	22.2531
		rs6958419	C	T	C	T	-0.0585718	-0.00543561	0.772161	0.0187727	0.0124994	2.84e-06	12870	0.00170326	21.955
		rs73218807	G	A	G	A	-0.166211	0.0345906	0.311149	0.034153	0.0367938	6.43e-06	6714	0.00303018	20.4004
		rs7441445	C	T	C	T	-0.05695	0.00532406	0.776848	0.0187844	0.0126502	6.8e-06	12852	0.00157447	20.2639
		rs7935775	A	T	A	T	-0.0631351	0.00773192	0.716726	0.0213095	0.0137953	4.99e-06	12864	0.00162552	20.9415
gastric ulcer	genus.RuminococcaceaeUCG011.id.11368	rs10274562	C	T	C	T	0.110917	0.0126758	0.510147	0.0192463	0.0244556	6.5e-06	3632	0.00563177	20.5591
		rs12636310	G	A	G	A	0.132725	-0.00659229	0.760841	0.0216583	0.0282037	2.81e-06	3632	0.00606054	22.1339
		rs12724320	C	T	C	T	-0.120881	-0.00886338	0.645393	0.019261	0.0249229	1.52e-06	3632	0.00643526	23.5113
		rs1416041	A	C	A	C	-0.182339	-0.0731319	0.00128745	0.0227205	0.0339898	7.04e-08	3632	0.00786121	28.7623
		rs2729556	C	T	C	T	-0.109097	-0.035134	0.0617049	0.0188042	0.0233699	3.19e-06	3632	0.00596442	21.7808
		rs4490371	T	C	T	C	-0.111816	0.0353716	0.0633782	0.0190526	0.0248963	7.75e-06	3610	0.00555667	20.1605
		rs79113084	C	T	C	T	-0.152166	-0.00287256	0.924937	0.0304889	0.0317519	2.06e-06	3610	0.00632166	22.9536
		rs9729514	A	G	A	G	0.184934	-0.00327319	0.919273	0.032296	0.0394616	2.37e-06	3632	0.00601059	21.9504
	150
gastric ulcer	genus.RuminococcaceaeUCG013.id.11370	rs11581881	C	T	C	T	0.0661211	0.0295146	0.186135	0.022324	0.0144736	4.73e-06	15730	0.00132501	20.8674
		rs12189346	G	A	G	A	0.0684961	0.0269287	0.261474	0.0239811	0.014558	1.68e-06	16470	0.0013423	22.1347
		rs12336782	T	C	T	C	-0.0856047	-0.00514183	0.882872	0.0349003	0.0189311	8.6e-06	16772	0.00121767	20.4452
		rs12485353	G	A	G	A	-0.0607903	0.0348209	0.107465	0.0216321	0.0130847	4.19e-06	16771	0.00128536	21.5819
		rs12781711	C	T	C	T	-0.0656129	-0.0195758	0.365458	0.0216304	0.0117477	2.55e-08	16772	0.00185645	31.1906
		rs16918863	A	C	A	C	0.111491	-0.029634	0.441153	0.0384733	0.0240157	4.16e-06	12643	0.00170177	21.5488
		rs1729063	G	C	G	C	-0.0533411	0.0320884	0.102337	0.0196424	0.0120757	9.64e-06	16470	0.0011833	19.5097
		rs2428106	C	G	C	G	-0.0490863	0.013708	0.468702	0.0189183	0.0109903	8.38e-06	16768	0.00118825	19.9458
		rs2730183	G	A	G	A	-0.0488692	-0.0123165	0.519928	0.0191412	0.0109907	8.44e-06	16772	0.00117739	19.7681
		rs4385846	G	T	G	T	0.0598405	0.00147817	0.950367	0.0237473	0.0131807	6.46e-06	16772	0.00122743	20.6092
		rs75088940	T	C	T	C	-0.0942968	-0.00636782	0.862292	0.0367112	0.0200712	2.55e-06	15638	0.00140946	22.0694
		rs76973485	G	T	G	T	0.194976	0.00647784	0.891339	0.0474186	0.0418213	3.35e-06	5299	0.00408501	21.7271
		rs9313055	T	C	T	C	0.105087	-0.00994347	0.771784	0.034283	0.023446	9.55e-06	15764	0.00127275	20.0866
		rs9565219	T	A	T	A	-0.0524592	0.0194999	0.303962	0.0189693	0.0117701	8.73e-06	16772	0.00118299	19.8622
gastric ulcer	genus.RuminococcaceaeUCG014.id.11371	rs10495392	C	T	C	T	-0.082486	-0.0122964	0.734086	0.0361983	0.0187194	9.96e-06	13902	0.00139473	19.4139
		rs10791168	A	G	A	G	-0.0664624	-0.0335478	0.167089	0.0242815	0.0150069	9.76e-06	14403	0.00135996	19.6115
		rs10941294	C	T	C	T	-0.122057	0.0712878	0.0835911	0.0412017	0.0260017	2.4e-06	12615	0.00174374	22.0322
		rs115777838	T	C	T	C	-0.18835	0.0345146	0.246783	0.0298002	0.0386643	4.62e-07	5674	0.00416492	23.7222
		rs12638134	T	G	T	G	0.0582548	0.00728096	0.700471	0.018927	0.0119657	1.21e-06	14403	0.00164293	23.6987
		rs17296933	C	G	C	G	-0.0829544	0.0344768	0.243118	0.0295373	0.0185058	7.34e-06	13177	0.0015226	20.0909
		rs34402072	C	T	C	T	-0.0688023	0.051176	0.0537069	0.0265272	0.0156083	9.8e-06	13863	0.00139968	19.4282
		rs439810	G	C	G	C	-0.0577127	-0.000494865	0.980128	0.019867	0.0126675	7.04e-06	14403	0.00143906	20.7538
		rs56105232	G	A	G	A	0.139276	0.0131967	0.738686	0.039559	0.0299132	2.91e-06	9190	0.00235335	21.6736
		rs61898819	A	T	A	T	0.0607865	0.000448368	0.985002	0.0238508	0.0138761	9.92e-06	14325	0.00133784	19.1876
		rs62478832	T	A	T	A	-0.058129	-0.0199043	0.312247	0.0196971	0.012903	6.04e-06	14331	0.0014142	20.2928
		rs72809222	T	C	T	C	0.0671775	0.00105059	0.96345	0.0229263	0.0139838	2.41e-06	13922	0.00165492	23.0747
		rs74060145	C	G	C	G	-0.115767	0.0216231	0.535253	0.0348756	0.0254199	8.71e-06	13011	0.00159155	20.7374
		rs79640386	T	A	T	A	-0.110863	-0.00961163	0.728165	0.027654	0.0248098	8.74e-06	13692	0.00145623	19.9649
		rs853612	A	G	A	G	-0.0528257	-0.0113472	0.552888	0.019121	0.0119367	9.75e-06	14403	0.00135794	19.5823
		rs995642	C	T	C	T	0.060048	0.026455	0.227488	0.0219206	0.0126417	1.9e-06	14402	0.00156417	22.5593
gastric ulcer	genus.Ruminococcus1.id.11373	rs10167839	A	G	A	G	0.0519509	0.0282291	0.148636	0.0195443	0.0116306	8.09e-06	16605	0.0012001	19.9492
		rs10769159	G	C	G	C	-0.0640277	-0.0351446	0.0666577	0.0191631	0.0110059	5.29e-09	16603	0.00203428	33.84
		rs10995816	C	G	C	G	-0.0762002	-0.016225	0.584911	0.0297038	0.0174689	8.38e-06	16597	0.00114513	19.0252
		rs11783695	G	T	G	T	-0.0734114	-0.00725692	0.776905	0.0256107	0.0161398	4.73e-06	16606	0.0012443	20.6861
		rs17781867	C	T	C	T	0.0999271	-0.0372977	0.311933	0.0368856	0.0211728	1.96e-06	14349	0.00154994	22.2715
		rs3000856	T	A	T	A	-0.0709997	-0.032853	0.197275	0.0254802	0.0162766	9.28e-06	16126	0.00117855	19.0253
		rs3819978	C	T	C	T	-0.11504	0.0740667	0.0366387	0.0354426	0.0260137	8.74e-06	12769	0.00152922	19.5535
		rs4849717	T	A	T	A	0.132764	0.00136659	0.969628	0.0358918	0.0299816	8.83e-06	10484	0.00186686	19.605
		rs6105066	T	C	T	C	-0.0607052	0.0066528	0.752428	0.0210906	0.013425	5.06e-06	16049	0.0012724	20.4442
		rs6493760	C	T	C	T	0.0535262	-0.0110405	0.573014	0.0195887	0.0115885	3.38e-06	16126	0.00132124	21.3318
		rs7117576	A	G	A	G	0.0829505	0.047134	0.149872	0.0327323	0.0170891	6.48e-07	16606	0.00141683	23.5584
		rs7583465	C	T	C	T	0.0527654	-0.0191386	0.30899	0.0188123	0.0112619	2.56e-06	16588	0.00132162	21.9495
		rs78572139	G	A	G	A	0.125038	0.0449498	0.147938	0.0310673	0.0279411	5.23e-06	11667	0.00171352	20.0226
		rs78613526	G	A	G	A	0.167497	0.0270586	0.522952	0.0423584	0.0367639	5.11e-06	7266	0.00284862	20.7515
gastric ulcer	genus.Ruminococcus2.id.11374	rs12406309	A	C	A	C	-0.063193	-0.0103455	0.647339	0.022615	0.0142275	9.79e-06	15339	0.00128447	19.7252
		rs12986628	C	T	C	T	0.0665937	0.0313812	0.184334	0.0236388	0.0140168	2.14e-06	14714	0.00153169	22.5688
		rs1819812	G	T	G	T	0.0842356	-0.0302546	0.46674	0.0415702	0.0184893	5.28e-06	14868	0.00139409	20.7535
		rs2368224	T	G	T	G	0.199648	-0.0199306	0.646821	0.0434993	0.0438453	3.63e-06	3026	0.00680529	20.7202
		rs2846589	G	T	G	T	0.0522093	-0.0120901	0.527955	0.0191562	0.0116382	7.59e-06	14924	0.00134666	20.1219
		rs2997412	A	G	A	G	-0.0568439	0.0476955	0.0229393	0.0209702	0.0122325	4.22e-06	15336	0.0014061	21.5915
		rs4400279	A	G	A	G	0.0546114	0.012884	0.518839	0.0199711	0.0120077	5.8e-06	15333	0.0013472	20.6817
		rs4799823	C	T	C	T	0.0837001	0.0168257	0.488676	0.0242999	0.0182263	5.4e-06	14650	0.00143746	21.0862
		rs55707116	C	A	C	A	0.0865521	-0.0208144	0.55739	0.0354756	0.0189141	8.01e-06	15336	0.00136358	20.9377
		rs58681734	A	G	A	G	0.0723875	-0.0245554	0.285526	0.0229922	0.0160787	4.18e-06	15338	0.00131972	20.266
		rs61791565	T	C	T	C	-0.0523503	0.0111785	0.552011	0.0187952	0.0117119	6.79e-06	15319	0.00130253	19.9769
		rs75140805	T	G	T	G	0.0836825	-0.0228075	0.354608	0.0246384	0.0176445	3.95e-06	14249	0.00157609	22.49
		rs7635831	G	A	G	A	0.0618344	-0.0102225	0.599562	0.0194704	0.0129031	1.98e-06	14924	0.00153645	22.9622
		rs7693984	G	A	G	A	-0.102822	0.00399644	0.929771	0.0453458	0.0235087	9.42e-06	14154	0.00134974	19.1273
		rs78120384	A	G	A	G	-0.192815	-0.0515493	0.112751	0.0325038	0.0392045	3.31e-07	6082	0.00396134	24.1807
gastric ulcer	genus.Sellimonas.id.14369	rs113379006	T	C	T	C	-0.162759	0.00407558	0.868862	0.024685	0.0357025	7.21e-06	3154	0.00654603	20.769
		rs13417181	T	C	T	C	0.166509	0.0100979	0.649015	0.0221869	0.0337521	7.62e-07	3047	0.00792405	24.3214
		rs2016057	A	C	A	C	-0.125878	0.00354733	0.853348	0.0191905	0.0256153	1.03e-06	3154	0.00759841	24.1336
		rs2187447	A	C	A	C	0.243457	-0.0127307	0.745887	0.0392843	0.0527695	3.98e-06	3028	0.0069804	21.2712
		rs2371572	A	C	A	C	0.127349	-0.0250589	0.183432	0.0188376	0.0250862	4.46e-07	3154	0.00810446	25.754
		rs41816	A	G	A	G	0.132201	-0.0356744	0.0805156	0.0204121	0.0291087	8.39e-06	3154	0.00649729	20.6134
		rs4600608	A	G	A	G	-0.137152	0.00666505	0.772376	0.0230411	0.0301702	4.95e-06	3095	0.00663279	20.6522
		rs553697	T	C	T	C	-0.153767	0.00968627	0.691072	0.0243741	0.0339099	6.13e-06	3047	0.00670319	20.549
		rs56203279	T	C	T	C	-0.124045	0.0048901	0.804615	0.0197677	0.0269115	3.72e-06	3154	0.00669122	21.2328
		rs72553859	G	C	G	C	-0.150458	-0.0218332	0.391667	0.0254883	0.0332626	5.38e-06	3154	0.00644537	20.4476
gastric ulcer	genus.Senegalimassilia.id.11160	rs10036909	C	T	C	T	0.185519	-0.00570812	0.904515	0.0475835	0.0400881	8.05e-06	4996	0.00426842	21.4079
		rs11787826	C	A	C	A	0.081327	-0.0178921	0.346777	0.0190167	0.0171154	2.63e-06	6923	0.00325077	22.572
		rs13383270	G	C	G	C	0.0774679	0.00304489	0.871294	0.0187939	0.017084	6.04e-06	6923	0.00296129	20.5559
		rs1990708	A	C	A	C	-0.109619	0.0038957	0.911347	0.0349895	0.0247785	8.91e-06	6923	0.00281906	19.5659
		rs2017373	C	T	C	T	0.0782258	-0.00876572	0.653457	0.0195243	0.0176841	9.5e-06	6923	0.00281848	19.5618
		rs57512504	T	A	T	A	0.0819494	0.0109352	0.562532	0.0188835	0.0172241	2.03e-06	6923	0.00325917	22.6305
		rs7225245	G	A	G	A	0.079173	-0.019958	0.293285	0.0189906	0.0170421	4.18e-06	6923	0.00310786	21.5766
		rs72887800	T	A	T	A	-0.0822462	0.0262856	0.169206	0.0191201	0.0175721	2.42e-06	6923	0.00315442	21.9008
gastric ulcer	genus.Slackia.id.825	rs10409783	A	G	A	G	0.0950828	0.0105243	0.612573	0.0207825	0.0211239	7.7e-06	5941	0.00339873	20.2539
		rs112764253	T	A	T	A	0.194714	0.0142591	0.795428	0.0549976	0.0411598	3.4e-06	5634	0.00395647	22.3713
		rs12440440	A	G	A	G	0.0901934	-0.043288	0.0276911	0.0196618	0.0190582	2.63e-06	6063	0.00368039	22.3893
		rs13339230	C	G	C	G	0.147055	-0.0238477	0.475125	0.0333924	0.0330635	7.42e-06	6063	0.00325206	19.775
		rs16894137	C	T	C	T	-0.122792	-0.049597	0.0753321	0.027888	0.0263047	2.71e-06	6063	0.00358121	21.7837
		rs35156985	T	C	T	C	-0.155709	0.0863617	0.0668667	0.047126	0.0348085	8.06e-06	5965	0.00334343	20.0037
		rs4492265	A	G	A	G	-0.0905757	-0.0490971	0.0162697	0.0204332	0.0191658	2.41e-06	6063	0.00367014	22.3267
		rs58767323	G	C	G	C	-0.102833	-0.0160771	0.511976	0.0245166	0.0227077	4.6e-06	6063	0.00337107	20.5012
		rs8901	C	T	C	T	0.0934594	0.0129153	0.530551	0.0205932	0.0186813	6.07e-07	6063	0.00411107	25.0201
gastric ulcer	genus.Streptococcus.id.1853	rs10028567	C	T	C	T	-0.0921167	-0.0190549	0.506778	0.0287031	0.0191881	7.3e-06	16311	0.00141097	23.044
		rs10448310	A	G	A	G	-0.0517935	0.00957447	0.623854	0.019524	0.0111324	3.31e-06	16384	0.00131942	21.6433
		rs11110281	T	C	T	C	-0.137519	-0.045769	0.292903	0.043516	0.0227398	2.58e-09	15120	0.00241296	36.5673
		rs11720390	G	A	G	A	0.107024	-0.00879253	0.821372	0.0389428	0.0228121	3.59e-06	15220	0.00144407	22.0076
		rs11764382	A	G	A	G	-0.0695345	0.0143604	0.594043	0.0269433	0.0143671	1.29e-06	16387	0.00142738	23.4211
[truncated: 455 more rows]

## Sheet: Sheet4
		SNP	effect_allele.exposure	other_allele.exposure	effect_allele.outcome	other_allele.outcome	beta.exposure	beta.outcome	pval.outcome	se.outcome	se.exposure	pval.exposure	samplesize.exposure	R2	F
duodenal ulcer	class.Actinobacteria.id.419	rs10841473	G	C	G	C	-0.0583765	-0.0290628	0.309995	0.0286267	0.0123353	2.59e-06	16311	0.00137119	22.3934
		rs11655079	T	C	T	C	-0.0560674	-0.0339325	0.272986	0.0309543	0.0124286	5.93e-06	16309	0.00124627	20.3482
		rs11745923	G	T	G	T	0.0563759	-0.0100515	0.685095	0.0247868	0.0115529	1.58e-06	16312	0.00145768	23.8095
		rs12049045	A	G	A	G	0.0510452	-0.0318608	0.199107	0.0248118	0.0114325	8.63e-06	16311	0.00122072	19.9331
		rs12899991	A	T	A	T	0.0719923	0.0276154	0.331503	0.0284375	0.0154661	4.03e-06	16182	0.0013372	21.6649
		rs134366	G	A	G	A	0.111877	-0.0259307	0.58394	0.0473501	0.023501	1.5e-06	14302	0.00158206	22.6593
		rs1376754	G	A	G	A	0.0509242	0.0373864	0.12263	0.0242167	0.0112503	6.71e-06	16182	0.00126456	20.4864
		rs1515761	T	C	T	C	0.0762317	-0.0162334	0.724216	0.0460091	0.0169884	4.96e-06	15525	0.0012953	20.1331
		rs182549	C	T	C	T	0.111489	-0.0393001	0.11547	0.0249671	0.012066	3.79e-20	16313	0.00520644	85.3667
		rs4945008	A	G	A	G	0.0540741	0.0262562	0.289789	0.0248031	0.0121393	5.39e-06	16313	0.00121486	19.8397
		rs6660520	A	G	A	G	0.0711483	0.0231244	0.395445	0.027212	0.0134495	1.11e-07	16308	0.00171304	27.9808
		rs72767435	T	C	T	C	-0.126352	0.0278783	0.598657	0.052967	0.0273626	2.57e-06	12898	0.00165048	21.3198
		rs7322849	T	C	T	C	0.0944467	0.0459524	0.275036	0.0420987	0.0192976	6.21e-07	16313	0.00146621	23.9504
		rs7700479	T	A	T	A	-0.0769653	0.0197484	0.614969	0.0392617	0.0173933	8.62e-06	16313	0.00119887	19.5783
		rs80083040	T	G	T	G	0.155784	-0.0323949	0.578248	0.0582698	0.0348017	8.62e-06	8003	0.0024975	20.0325
		rs857444	C	T	C	T	0.0509553	-0.00207656	0.93408	0.0251056	0.011539	8.92e-06	16312	0.00119402	19.4978
		rs961091	G	A	G	A	0.0501255	0.0202104	0.419329	0.0250257	0.011255	8.68e-06	16311	0.00121456	19.8324
														#DIV/0!	#DIV/0!
duodenal ulcer	class.Alphaproteobacteria.id.2379	rs10803434	A	T	A	T	-0.0692742	0.0283664	0.24151	0.0242196	0.0148866	3.55e-06	9115	0.00237008	21.6499
		rs12977163	G	C	G	C	0.0690234	-0.00999472	0.688559	0.0249362	0.0153829	7.14e-06	9115	0.00220395	20.1289
		rs140912403	C	T	C	T	-0.160677	-0.021601	0.676025	0.0516903	0.0317708	6.2e-07	8520	0.00299303	25.5712
		rs17061716	G	C	G	C	0.0927341	-0.0230126	0.488252	0.0332028	0.0207569	9.33e-06	9465	0.00210435	19.9555
		rs34569731	A	G	A	G	0.0705145	0.00746536	0.766699	0.0251616	0.0157564	7.38e-06	9115	0.00219247	20.0239
		rs62285697	C	T	C	T	0.0805256	0.00650346	0.816654	0.0280502	0.0180912	9.76e-06	9115	0.00216888	19.8079
		rs76784716	A	G	A	G	0.133271	-0.0486425	0.205845	0.0384503	0.0267738	5.09e-07	9593	0.0025762	24.7722
		rs7960664	G	A	G	A	0.0969489	0.0177295	0.679543	0.0429196	0.0215149	8.84e-06	9596	0.00211155	20.301
		rs9813022	A	G	A	G	-0.0751277	0.016781	0.502007	0.0249964	0.0153867	1.05e-06	9593	0.00247902	23.8353
														#DIV/0!	#DIV/0!
duodenal ulcer	class.Bacilli.id.1673	rs11110282	A	G	A	G	-0.101189	0.0207298	0.71077	0.0559023	0.0217379	4.85e-06	16026	0.00135028	21.6661
		rs111552159	C	G	C	G	0.128032	0.00873474	0.881746	0.0587184	0.0286921	9.13e-06	11350	0.00175127	19.9083
		rs11730038	G	A	G	A	-0.0630747	-0.0108868	0.68298	0.0266571	0.0128717	1.96e-06	17377	0.00137994	24.0097
		rs12797734	T	C	T	C	0.0572158	0.0149763	0.595147	0.0281831	0.0126793	7.21e-06	16902	0.00120332	20.3606
		rs13068444	A	G	A	G	0.0601035	0.00461417	0.883495	0.0314874	0.0136407	9.53e-06	17260	0.00112355	19.4121
		rs1595463	C	A	C	A	0.0476864	-0.0324327	0.183407	0.0243794	0.0108547	7.97e-06	17358	0.00111063	19.2975
		rs1962325	C	G	C	G	0.0554219	-0.0220608	0.387366	0.0255214	0.0114789	1.38e-06	17356	0.0013413	23.3083
		rs28564647	T	G	T	G	-0.0613034	0.0015494	0.961899	0.0324341	0.0137579	7.81e-06	17368	0.00114188	19.8525
		rs2952251	A	G	A	G	-0.0598868	0.0237176	0.410643	0.0288268	0.0123903	1.08e-06	17360	0.0013439	23.3588
		rs34989881	A	G	A	G	0.111056	-0.00216684	0.969583	0.056826	0.0246039	6.55e-06	12966	0.00156887	20.3708
		rs35344081	G	A	G	A	0.0619529	-0.020051	0.464572	0.0274168	0.0127066	1.01e-06	17374	0.00136637	23.769
		rs4028634	T	C	T	C	0.0520614	-0.0143937	0.565442	0.0250422	0.0109842	2.21e-06	17377	0.00129111	22.462
		rs4459992	T	C	T	C	0.0535854	-0.00722227	0.779819	0.0258349	0.0116362	4.3e-06	17362	0.00121995	21.2042
		rs57872228	C	T	C	T	-0.0714773	0.0353565	0.342357	0.0372362	0.0146647	9.22e-07	17375	0.00136544	23.7542
		rs694949	A	G	A	G	-0.081146	0.00594843	0.884771	0.0410452	0.0180042	7.6e-06	16600	0.00122221	20.3111
		rs74352383	T	A	T	A	-0.104496	-0.0176223	0.685981	0.0435854	0.0217083	1.53e-06	16519	0.00140072	23.1682
		rs74663707	C	T	C	T	0.0979154	-0.0149028	0.763059	0.0494343	0.0224074	8.46e-06	15769	0.00120946	19.0926
		rs7666190	C	A	C	A	-0.104044	-0.0117317	0.757757	0.0380373	0.0247934	8.47e-06	10436	0.0016846	17.6068
		rs76717940	T	A	T	A	0.156331	-0.0178961	0.733255	0.0525121	0.0325945	1.07e-06	8017	0.00286119	22.9982
		rs77558518	A	G	A	G	-0.107255	0.0407833	0.324955	0.0414327	0.0222879	1.34e-06	15836	0.00146021	23.1548
		rs78938557	T	C	T	C	0.108007	0.112879	0.119407	0.0724851	0.0232858	1.07e-06	15226	0.001411	21.5113
		rs9581006	C	T	C	T	0.225309	0.027661	0.664362	0.0637501	0.0467697	1.79e-06	4253	0.00542712	23.1966
														#DIV/0!	#DIV/0!
duodenal ulcer	class.Bacteroidia.id.912	rs11146701	A	G	A	G	0.0473596	0.0339756	0.18237	0.0254787	0.010541	7.08e-06	18220	0.00110668	20.1839
		rs13291169	C	G	C	G	0.0689676	-0.0459431	0.186214	0.0347563	0.0148765	3.75e-06	17513	0.00122573	21.4901
		rs17343978	A	C	A	C	-0.0552057	0.00539466	0.856877	0.029912	0.0120278	8.36e-06	18334	0.00114773	21.0645
		rs2032750	T	C	T	C	-0.0508393	0.0117039	0.630358	0.0243212	0.0106807	1.92e-06	17853	0.00126746	22.6542
		rs4916508	G	A	G	A	-0.0466729	-0.0363022	0.13779	0.0244613	0.0105312	8.47e-06	18324	0.00107074	19.6392
		rs55773148	G	A	G	A	-0.121514	-0.0292471	0.582135	0.0531507	0.0236759	3.9e-07	11349	0.00231565	26.3366
		rs62531359	T	G	T	G	0.0655728	0.000276638	0.993045	0.0317366	0.0149891	9.09e-06	18320	0.00104357	19.136
		rs62575403	C	T	C	T	0.140055	-0.00547457	0.9275	0.0601664	0.0311128	7.06e-06	9668	0.00209157	20.2595
		rs72706335	T	C	T	C	-0.22241	0.160039	0.0404883	0.078116	0.0493458	7.66e-06	3819	0.00529119	20.3039
		rs73975615	G	A	G	A	-0.207018	-0.0383736	0.787749	0.142529	0.0442633	1.22e-06	3350	0.00648718	21.8609
		rs7546249	T	A	T	A	-0.0567113	-0.018318	0.489081	0.0264799	0.0118386	1.55e-06	18333	0.00125015	22.9452
		rs7631304	G	A	G	A	-0.0645771	-0.0285436	0.404527	0.0342429	0.0132957	8.37e-07	18334	0.00128504	23.5876
		rs79585701	A	C	A	C	0.0646823	0.0338735	0.328686	0.0346793	0.0149628	9.99e-06	18334	0.00101823	18.6851
		rs929878	C	T	C	T	-0.0548532	-0.00939728	0.750711	0.0295789	0.012153	4.73e-06	18334	0.00110994	20.3701
														#DIV/0!	#DIV/0!
duodenal ulcer	class.Betaproteobacteria.id.2867	rs11128180	A	G	A	G	0.0592944	-0.0120527	0.673612	0.0286155	0.0128769	3.67e-06	17151	0.00123475	21.2008
		rs12467854	G	C	G	C	0.0641363	-0.0112784	0.704532	0.0297418	0.0131766	1.1e-06	17038	0.0013886	23.6891
		rs1511453	A	G	A	G	0.0923492	-0.0401313	0.436227	0.0515442	0.0199158	4.76e-06	17085	0.00125692	21.499
		rs1928341	A	G	A	G	0.0525581	-0.0178124	0.469443	0.0246236	0.0110408	2.02e-06	17150	0.0013196	22.6584
		rs2321387	G	A	G	A	-0.0494596	-0.00583429	0.81144	0.0244553	0.0109424	5.8e-06	17149	0.00118993	20.428
		rs2367850	G	C	G	C	0.064006	-0.0526685	0.0759749	0.0296801	0.0130374	9.12e-07	16717	0.0014397	24.0993
		rs2613606	C	T	C	T	-0.0513106	0.0101414	0.679568	0.0245524	0.0109091	2.2e-06	17146	0.00128859	22.12
		rs320161	A	G	A	G	0.0572286	0.00590737	0.837091	0.0287301	0.01262	7.33e-06	17035	0.00120571	20.5617
		rs4033856	C	T	C	T	0.0832423	0.00918347	0.830483	0.042897	0.0167237	5.17e-07	15945	0.00155141	24.7725
		rs6087811	T	G	T	G	-0.0978177	-0.0518293	0.200328	0.0404721	0.0198522	7.44e-07	16184	0.00149789	24.2753
		rs62395635	T	C	T	C	0.109741	-0.0336457	0.505471	0.0505262	0.0236	2.94e-06	15108	0.00142917	21.62
		rs72747231	C	G	C	G	-0.137281	-0.0508605	0.374597	0.057282	0.0290338	2.06e-06	11344	0.00196694	22.353
		rs75242906	C	T	C	T	-0.121083	0.0274271	0.532268	0.0439151	0.028075	9.27e-06	10803	0.00171885	18.5972
														#DIV/0!	#DIV/0!
duodenal ulcer	class.Clostridia.id.1859	rs10209007	G	C	G	C	0.0794173	0.0962891	0.0745264	0.0539927	0.0182427	9.89e-06	17812	0.00106286	18.9497
		rs10774377	A	G	A	G	0.052659	-0.00109466	0.964346	0.0244891	0.0113858	3.24e-06	18330	0.00116559	21.3879
		rs112334273	G	A	G	A	0.0641008	0.0219502	0.417436	0.0270697	0.0127404	3.81e-07	18217	0.00138766	25.3114
		rs13105690	T	C	T	C	-0.0529097	0.039616	0.1418	0.0269658	0.011818	8.78e-06	18340	0.00109172	20.0418
		rs13179700	T	C	T	C	0.0511937	0.0343212	0.178565	0.0255141	0.0109569	3.37e-06	18338	0.00118903	21.8279
		rs13421739	C	G	C	G	0.0888472	-0.022133	0.643576	0.0478341	0.0179655	9.54e-06	18340	0.00133178	24.4547
		rs1842454	G	A	G	A	-0.0547202	0.00450659	0.884147	0.0309277	0.0127338	8.72e-06	18340	0.00100587	18.4642
		rs2273429	A	G	A	G	-0.0724037	-0.0064543	0.869628	0.039324	0.0153105	4.52e-06	18337	0.00121811	22.3612
		rs6797343	G	T	G	T	0.0592279	-0.00457287	0.881719	0.0307337	0.0134556	9.36e-06	18340	0.00105533	19.373
		rs6814436	T	C	T	C	0.0739995	0.0110368	0.748976	0.0344913	0.0150815	9.65e-07	18336	0.00131127	24.0724
		rs6815608	T	C	T	C	0.103803	0.0224847	0.505535	0.0337706	0.0210883	4.02e-07	16731	0.00144607	24.2263
		rs6934062	G	C	G	C	0.0524406	0.0137698	0.596844	0.0260326	0.0116115	6.53e-06	17859	0.00114078	20.3942
		rs7269302	A	T	A	T	-0.0963981	-0.00777533	0.878627	0.0509158	0.0212007	9.04e-06	17405	0.00118645	20.6722
		rs72738886	T	C	T	C	0.086617	-0.0224734	0.622514	0.0456506	0.0190393	8.24e-06	16934	0.00122072	20.6945
		rs72915163	T	C	G	C	-0.0581025	-0.65803	0.325012	0.668588	0.0120557	1.34e-06	18317	0.00126648	23.2249
		rs76860606	C	G	C	G	0.0947036	0.00663976	0.877737	0.0431605	0.0225117	7.53e-06	17579	0.00100574	17.6957
														#DIV/0!	#DIV/0!
duodenal ulcer	class.Coriobacteriia.id.809	rs11073596	T	G	T	G	0.0510212	-0.0164126	0.512068	0.0250337	0.0114339	8.14e-06	17527	0.00113478	19.9096
		rs11250875	T	C	T	C	0.06075	0.00597485	0.838881	0.0293858	0.0130939	4.83e-06	17690	0.00121534	21.5232
		rs11656361	A	C	A	C	0.0773006	-0.024669	0.431934	0.03139	0.017553	8.02e-06	16665	0.0011624	19.3915
		rs12974142	G	A	G	A	0.0789796	-0.0583133	0.217056	0.0472404	0.0177205	8.51e-06	17413	0.00113949	19.8623
		rs13307134	C	T	C	T	0.0565686	-0.0265278	0.413314	0.032427	0.0126265	7.8e-06	17527	0.00114388	20.0695
		rs1397793	G	A	G	A	-0.0498855	-0.0185924	0.482809	0.0264927	0.0112446	9.77e-06	17527	0.00112166	19.6792
		rs1816223	A	G	A	G	-0.0586265	-0.0216032	0.476303	0.0303304	0.0129006	4.84e-06	17688	0.00116623	20.65
		rs240104	T	C	T	C	-0.0603429	0.0251641	0.350745	0.026967	0.0126849	1.52e-06	17577	0.0012858	22.6271
		rs2442778	G	A	G	A	-0.116408	-0.00844879	0.878219	0.055139	0.0258545	9.03e-06	13472	0.00150249	20.2689
		rs3025411	A	G	A	G	0.0926543	-0.00102561	0.979288	0.0395046	0.0209468	8.27e-06	15671	0.00124698	19.5632
		rs34739816	G	T	G	T	0.0965017	0.0787845	0.124026	0.0512222	0.0207666	3.88e-06	16593	0.00129972	21.5917
		rs62448869	T	A	T	A	-0.0486059	-0.0213396	0.382879	0.0244551	0.0108982	7.87e-06	17527	0.00113362	19.8892
		rs67561917	A	G	A	G	-0.0714367	-0.00195955	0.950424	0.0315172	0.0154113	5.39e-06	17333	0.00123808	21.4838
		rs719099	A	G	A	G	0.0778402	-0.00187901	0.962888	0.0403829	0.0155815	5.43e-07	17687	0.00140904	24.954
		rs76779974	C	G	C	G	0.0774888	0.0165319	0.691638	0.0416805	0.0171877	5.63e-06	16419	0.0012364	20.3231
		rs80046645	C	G	C	G	0.25584	-0.0524236	0.396794	0.061867	0.0561995	4.66e-06	3204	0.00642656	20.7109
		rs8010111	G	A	G	A	-0.103377	-0.021677	0.620213	0.0437435	0.0229286	6.9e-06	15996	0.00126919	20.3253
														#DIV/0!	#DIV/0!
duodenal ulcer	class.Deltaproteobacteria.id.3087	rs1035691	A	G	A	G	-0.055176	0.022535	0.36384	0.0248163	0.0121602	9.65e-06	15168	0.00135551	20.5856
		rs11599763	T	C	T	C	-0.0544219	-0.0375887	0.129559	0.0247972	0.0117397	3.94e-06	15168	0.00141479	21.4872
		rs16851319	G	C	G	C	-0.0705516	-0.000917119	0.977174	0.0320534	0.0150849	5.68e-06	15154	0.00144136	21.871
		rs17084793	G	A	G	A	-0.0710762	-0.0118355	0.729797	0.0342663	0.015953	5.69e-06	15164	0.00130732	19.8475
		rs17791387	A	G	A	G	-0.0735881	0.000428005	0.991702	0.0411526	0.0154246	1.6e-06	15071	0.00150796	22.7577
		rs2692012	A	G	A	G	0.110335	0.00421515	0.937108	0.0534204	0.0253336	3.14e-06	13104	0.00144544	18.9656
		rs2838334	G	A	G	A	0.0561722	0.00615125	0.808963	0.0254431	0.0124124	5.45e-06	15168	0.00134839	20.4774
		rs3935584	C	T	C	T	-0.0523485	0.00515289	0.832021	0.0242934	0.011566	7.5e-06	15166	0.0013489	20.4824
		rs4506934	C	T	C	T	-0.0936514	0.00365931	0.922391	0.0375615	0.02012	3.59e-06	15061	0.00143646	21.6627
		rs55744759	A	G	A	G	-0.0779693	-0.0251931	0.507509	0.0380146	0.0170738	7.31e-06	15168	0.00137297	20.851
		rs6058181	C	T	C	T	0.0825716	0.0578731	0.0754206	0.0325515	0.0165958	3.4e-07	15100	0.00163672	24.7518
		rs62020470	A	G	A	G	-0.0585411	0.0146118	0.643799	0.0316002	0.0129358	4.85e-06	15168	0.0013484	20.4774
		rs9928243	C	A	C	A	-0.0538457	-0.0270195	0.26561	0.0242713	0.0117718	5.02e-06	15167	0.00137759	20.9199
														#DIV/0!	#DIV/0!
duodenal ulcer	class.Erysipelotrichia.id.2147	rs1074800	A	G	A	G	0.0492438	0.0509929	0.0378277	0.0245546	0.010887	6.15e-06	17789	0.00114877	20.4567
		rs10781552	C	T	C	T	-0.0552212	0.0288478	0.284318	0.0269438	0.0116074	2.33e-06	17789	0.00127068	22.6304
		rs17530232	A	G	A	G	0.10305	0.0118857	0.823284	0.0532219	0.0224648	2.79e-06	16622	0.00126433	21.0397
		rs1884466	C	T	C	T	-0.0475363	0.00578359	0.811914	0.0243051	0.0106939	9.53e-06	18205	0.00108423	19.7576
		rs2300774	G	A	G	A	0.0524152	-0.00985343	0.685395	0.0243227	0.0106784	8.95e-07	18216	0.00132092	24.0911
		rs290833	T	G	T	G	-0.0497374	0.0250704	0.30146	0.0242622	0.0111376	8.03e-06	17789	0.0011198	19.9402
		rs35161940	T	C	T	C	-0.0806041	-0.0370766	0.345794	0.0393269	0.0167641	1.85e-06	18213	0.00126771	23.1157
		rs4078432	C	T	C	T	-0.0608929	0.037744	0.240901	0.0321845	0.0133764	4.23e-06	17789	0.00116359	20.7209
		rs56970041	T	G	T	G	0.0724144	-0.000282189	0.995498	0.050007	0.0164471	5.4e-06	18217	0.001063	19.3832
		rs62504403	C	T	C	T	0.0681159	-0.0203832	0.504259	0.0305228	0.0127883	1.12e-07	16981	0.00166794	28.3673
		rs7234058	T	C	T	C	-0.0945759	0.0351672	0.404251	0.0421642	0.0194091	9.12e-07	16874	0.00140515	23.741
		rs7826267	T	G	T	G	-0.0839071	0.0452957	0.358844	0.0493648	0.0199131	9.28e-06	17586	0.00100859	17.753
		rs8003149	C	T	C	T	0.0538798	0.018402	0.474394	0.0257246	0.0116888	4.08e-06	18213	0.00116526	21.2454
														#DIV/0!	#DIV/0!
duodenal ulcer	class.Gammaproteobacteria.id.3303	rs11181912	G	A	G	A	-0.0579153	0.0226184	0.381165	0.0258274	0.0118796	9.95e-07	16017	0.00148168	23.7643
		rs12404135	A	G	A	G	-0.0788843	-0.0360771	0.427276	0.045445	0.0172415	8.89e-06	15231	0.00137248	20.9302
		rs2234691	T	C	T	C	0.0762905	-0.0282569	0.441447	0.0367091	0.0171962	8.39e-06	16011	0.00122779	19.6799
		rs6469506	T	A	T	A	0.0541424	0.0102754	0.688836	0.0256605	0.0116333	3.29e-06	16023	0.00135001	21.6578
		rs6706173	A	C	A	C	0.074251	-0.00219958	0.949898	0.0350058	0.0146392	1.99e-07	16020	0.00160328	25.7225
		rs75101789	C	T	C	T	0.0729012	-0.0060907	0.886313	0.0426009	0.0163003	8.79e-06	16024	0.00124672	19.9998
		rs79795896	A	G	A	G	-0.15921	0.0397527	0.486885	0.0571756	0.0351373	7.92e-06	7577	0.00270228	20.5253
		rs9494710	C	T	C	T	-0.0549673	-0.0264758	0.306036	0.0258661	0.0120924	4.55e-06	15650	0.00131855	20.6599
		rs9973122	T	A	T	A	0.0740614	0.00140739	0.974442	0.0439287	0.0162596	6.77e-06	15650	0.00132395	20.7447
	10													#DIV/0!	#DIV/0!
duodenal ulcer	class.Lentisphaeria.id.2250	rs1002941	G	A	G	A	0.105025	0.0334771	0.232693	0.0280507	0.0233484	8.15e-06	4734	0.00425588	20.2249
		rs11770843	C	T	C	T	0.109431	-0.00907995	0.725838	0.0258934	0.0234879	1.91e-06	4705	0.00459233	21.6974
		rs17114848	G	A	G	A	0.152377	0.0729882	0.0745727	0.0409338	0.0324332	4.06e-06	4734	0.004641	22.0636
		rs2031282	A	G	A	G	0.122369	0.0130654	0.682496	0.03194	0.0270329	4.38e-06	4734	0.00430972	20.4819
		rs2731834	C	G	C	G	0.109438	0.0299746	0.289662	0.0283083	0.023693	4.24e-06	4733	0.00448751	21.3261
		rs2825714	A	G	A	G	-0.13741	0.00466615	0.884686	0.0321734	0.0289246	1.72e-06	4734	0.00474471	22.559
		rs62570196	C	T	C	T	-0.21635	0.0175057	0.769084	0.0596296	0.0439866	1.08e-06	3712	0.00647509	24.1792
		rs72640280	A	G	A	G	0.220207	0.0290333	0.578539	0.0522635	0.0486196	5.18e-06	3816	0.0053469	20.5027
		rs73113483	T	A	T	A	-0.131217	-0.0819448	0.0260184	0.0368136	0.0288713	8.66e-06	4718	0.00435905	20.6473
		rs77599476	A	G	A	G	0.230292	0.0902934	0.0911822	0.0534536	0.0480168	1.86e-06	3722	0.00614212	22.9899
														#DIV/0!	#DIV/0!
duodenal ulcer	class.Melainabacteria.id.1589	rs10148250	G	A	G	A	0.0861928	0.0148203	0.558038	0.0253011	0.0193381	8.67e-06	5453	0.00362995	19.859
		rs10738747	G	A	G	A	0.0814624	-0.0555913	0.0230335	0.0244586	0.0184409	9.96e-06	5884	0.00330551	19.5075
		rs11150282	T	C	T	C	0.0989488	-0.0245151	0.332886	0.0253172	0.0196972	6.03e-07	5873	0.0042785	25.227
		rs113884518	T	C	T	C	-0.205352	-0.0689624	0.373686	0.0775217	0.0454982	8.06e-06	4442	0.00456503	20.3617
		rs1221147	T	A	T	A	0.123968	0.010392	0.760347	0.0340696	0.0278958	7.11e-06	5768	0.00341217	19.742
		rs16851659	G	C	G	C	-0.0896103	0.00722238	0.776034	0.0253871	0.0186432	1.27e-06	5884	0.0039111	23.0954
		rs28678345	T	C	T	C	0.214848	0.0397397	0.481486	0.0564554	0.0470878	6.69e-06	4323	0.00479265	20.8088
		rs367480	G	A	G	A	-0.083758	0.00779105	0.758637	0.0253556	0.0185796	8.2e-06	5887	0.00344025	20.3157
		rs4129395	G	A	G	A	0.0896187	-0.00776904	0.747901	0.0241719	0.0185106	1.48e-06	5887	0.00396586	23.432
		rs73074665	A	T	A	T	0.166216	-0.0692925	0.156378	0.0488884	0.0355728	2.87e-06	5758	0.00377741	21.8252
		rs789069	A	C	A	C	-0.103539	0.010093	0.770639	0.03462	0.0234287	6.85e-06	5879	0.00331109	19.5239
		rs79790072	T	C	T	C	0.226722	-0.0145337	0.837205	0.0707339	0.0487841	3.29e-06	4107	0.00523152	21.5883
		rs9864379	T	C	T	C	-0.159735	-0.0426493	0.21263	0.0342189	0.0292553	5.36e-08	5777	0.00513394	29.8015
														#DIV/0!	#DIV/0!
duodenal ulcer	class.Methanobacteria.id.119	rs10202904	T	G	T	G	-0.121754	-0.0178921	0.469016	0.0247101	0.0235357	3.01e-07	3695	0.00719054	26.747
		rs10424197	G	A	G	A	-0.111274	-0.0220537	0.429499	0.0279143	0.0247517	9.28e-06	3698	0.00543557	20.1997
		rs11018665	A	T	A	T	0.111465	-0.015951	0.57128	0.0281736	0.0250516	6.52e-06	3698	0.00532506	19.7868
		rs12825290	C	G	C	G	-0.216781	-0.0146956	0.772666	0.0508695	0.0493496	6.08e-06	3144	0.00610007	19.2841
		rs4257531	G	A	G	A	0.164498	0.0506486	0.199465	0.0394743	0.0364959	7.44e-06	3162	0.00638397	20.303
		rs62241835	G	T	G	T	-0.203385	0.0502462	0.551214	0.084314	0.0417931	1.63e-06	3383	0.00695183	23.6687
		rs6508769	T	C	T	C	0.153519	0.014972	0.6603	0.0340659	0.0344519	8.23e-06	3319	0.00594705	19.8444
		rs73068003	G	T	G	T	-0.15814	0.0332278	0.416222	0.040871	0.0351803	8.45e-06	3692	0.0054432	20.1953
		rs73457410	A	G	A	G	0.21534	0.149336	0.0035559	0.0512286	0.0436695	1.41e-06	3498	0.0069034	24.3021
		rs75208022	C	T	C	T	-0.227245	-0.0297767	0.470125	0.0412261	0.048763	5.92e-06	3203	0.00673465	21.7038
		rs894996	C	A	C	A	0.216999	-0.0436035	0.354331	0.0470768	0.0449076	1.88e-06	3582	0.00647634	23.3364
														#DIV/0!	#DIV/0!
duodenal ulcer	class.Mollicutes.id.3920	rs10108398	G	A	G	A	0.0769142	0.0116514	0.667208	0.0270973	0.0153953	1.09e-06	10932	0.00227797	24.9551
		rs11890098	A	G	A	G	0.074438	0.00953293	0.724481	0.0270455	0.0153389	9.57e-07	11392	0.00206304	23.5466
		rs12566890	T	G	T	G	-0.101147	0.0282026	0.435319	0.0361516	0.0230978	3.65e-06	11371	0.00168358	19.1729
		rs17214486	C	A	C	A	0.06099	-0.0109174	0.673439	0.0259053	0.0135623	6.61e-06	11387	0.00177285	20.2198
		rs2464826	A	C	A	C	0.0944239	-0.0668852	0.0811951	0.0383561	0.0211806	8.4e-06	10998	0.0018038	19.8705
		rs28537087	G	A	G	A	0.0820873	0.0260513	0.357481	0.0283112	0.0188312	8.07e-06	11382	0.00166669	18.9986
		rs3768491	A	G	A	G	-0.0681052	-0.00806775	0.761918	0.0266295	0.0149061	4.23e-06	11002	0.00189381	20.8715
		rs4885016	T	C	T	C	-0.0819606	-0.0427741	0.230865	0.0357006	0.0181628	7.27e-06	11388	0.00178493	20.3596
		rs6043847	T	C	T	C	-0.114937	-0.04257	0.409919	0.0516604	0.0248606	4.55e-06	11130	0.00191677	21.3707
		rs72901605	T	C	T	C	-0.0841852	-0.0367712	0.329188	0.037685	0.0178119	3.26e-06	10526	0.00211771	22.3341
		rs74603314	T	C	T	C	0.221639	-0.0238374	0.700145	0.0618953	0.0462918	1.56e-06	4499	0.00506947	22.9136
		rs78169027	A	G	A	G	-0.108283	0.0328435	0.516792	0.050661	0.0237289	5.88e-06	10542	0.00197144	20.8201
														#DIV/0!	#DIV/0!
duodenal ulcer	class.Negativicutes.id.2164	rs1135612	G	A	G	A	0.0529785	0.0348659	0.242341	0.0298214	0.0119177	9.26e-06	18164	0.00108676	19.7592
		rs13086907	G	A	G	A	0.0625312	0.0288178	0.323214	0.0291715	0.0131735	1.95e-06	18163	0.00123898	22.5291
		rs1447205	G	C	G	C	-0.0502053	-0.0271819	0.281396	0.0252341	0.0108382	2.93e-06	18165	0.00117988	21.4554
		rs1643968	T	C	T	C	-0.0565284	-0.0283546	0.260672	0.0252085	0.0112298	4.15e-07	18170	0.00139261	25.3362
		rs1649999	A	G	A	G	0.0748989	0.082953	0.0438389	0.0411548	0.0166458	7.58e-06	18036	0.00112128	20.2439
		rs2834062	A	G	A	G	0.0489057	0.0183072	0.489717	0.026503	0.0108842	8.44e-06	18171	0.00110986	20.1874
		rs4463806	T	C	T	C	-0.0543966	0.0199911	0.514844	0.0306936	0.0129365	7.81e-06	18160	0.000972681	17.6791
		rs4722181	T	G	T	G	0.0501306	0.0332109	0.170174	0.0242125	0.0105798	2e-06	18163	0.0012346	22.4493
		rs60274479	T	C	T	C	-0.0659623	-0.0174349	0.568075	0.03054	0.0134137	1.16e-06	17610	0.00137132	24.1794
		rs61249479	A	C	A	C	0.0777075	-0.00544454	0.871224	0.0335868	0.0168628	2.95e-06	18165	0.00116768	21.2333
		rs71405394	G	A	G	A	-0.114178	-0.0783052	0.100818	0.0477208	0.02405	2.17e-06	13861	0.00162343	22.5358
		rs73232831	G	A	G	A	-0.151829	0.019913	0.759471	0.0650379	0.0314932	1.87e-06	9382	0.00247119	23.2372
		rs9423647	G	A	G	A	0.047817	-0.0213592	0.380231	0.0243418	0.0105282	6.06e-06	18164	0.00113436	20.6257
														#DIV/0!	#DIV/0!
duodenal ulcer	class.Verrucomicrobiae.id.4029	rs11184341	G	C	G	C	0.0655342	-0.000322481	0.990492	0.0270618	0.0142231	4.13e-06	11864	0.00178625	21.2264
		rs111862613	T	C	T	C	0.090699	-0.0550615	0.0890307	0.032379	0.0196746	3.74e-06	11621	0.00182539	21.248
		rs117107102	A	G	A	G	0.204683	0.00180601	0.974718	0.0569861	0.0431573	2.92e-06	4975	0.00450094	22.4844
		rs11729256	T	C	T	C	0.0749798	0.0281085	0.382624	0.032195	0.0150177	6.73e-07	11861	0.00209725	24.9235
		rs12908520	G	A	G	A	0.0618926	-0.0153136	0.530562	0.0244178	0.0130946	2.17e-06	11863	0.00187966	22.3366
		rs2602429	C	T	C	T	0.0746844	-0.0306473	0.2685	0.0276969	0.0156194	2.58e-06	11690	0.00195194	22.8589
		rs4242783	G	A	G	A	0.0689292	0.0180529	0.50368	0.0269967	0.0147693	2.64e-06	11690	0.00185979	21.7777
		rs4936098	A	G	A	G	0.0648843	-0.0279852	0.269496	0.0253438	0.0135928	1.12e-06	11858	0.00191785	22.7817
		rs61779207	G	A	G	A	-0.0758309	-0.00451708	0.877556	0.0293188	0.0167762	6.72e-06	11591	0.00175963	20.4283
		rs74542928	T	C	T	C	0.112164	0.111718	0.0467337	0.0561761	0.0236422	1.63e-06	11216	0.00200272	22.5036
		rs9349825	A	G	A	G	-0.0704036	0.0223729	0.469456	0.0309289	0.0147128	2.54e-06	11858	0.0019273	22.8942
		rs941682	G	A	G	A	-0.0631436	-0.0102979	0.703667	0.0270731	0.0143767	9.61e-06	11809	0.00163086	19.287
														#DIV/0!	#DIV/0!
duodenal ulcer	family.Acidaminococcaceae.id.2166	rs262812	T	C	T	C	-0.065675	0.0483157	0.0669021	0.0263684	0.0142257	3.25e-06	12099	0.0017585	21.31
		rs2933324	A	G	A	G	-0.0662557	-0.0118234	0.682617	0.0289154	0.0140257	2.24e-06	12525	0.00177848	22.3116
		rs45497800	T	C	T	C	-0.117863	-0.0553699	0.111057	0.0347482	0.0257351	5.86e-06	11316	0.00185014	20.9713
		rs6427992	G	C	G	C	-0.0595857	0.0158499	0.526589	0.0250307	0.01296	4.24e-06	12527	0.00168458	21.135
		rs6589457	A	G	A	G	0.165911	0.0124806	0.822702	0.0556993	0.0349516	2.32e-06	7386	0.00304147	22.5267
		rs6923842	T	C	T	C	-0.0796106	0.0891222	0.0186209	0.0378755	0.0169192	2.21e-06	11904	0.00185644	22.1364
		rs74540770	G	A	G	A	-0.108969	-0.000460814	0.991861	0.0451751	0.0243533	7.09e-06	10606	0.00188418	20.0175
		rs78702810	T	C	T	C	-0.143755	-0.0310665	0.433535	0.0396683	0.0323244	9.16e-06	7992	0.00246864	19.7733
														#DIV/0!	#DIV/0!
duodenal ulcer	family.Actinomycetaceae.id.421	rs2889192	G	T	G	T	0.0887537	0.0264775	0.436382	0.034019	0.0195009	3.64e-06	7710	0.00267945	20.7087
		rs34583783	G	T	G	T	0.123756	0.0848847	0.0942801	0.0507309	0.026427	5.48e-06	7710	0.00283627	21.9242
		rs35011108	A	G	A	G	0.241826	-0.0220348	0.648742	0.0483737	0.0503796	1.83e-06	3630	0.00630729	23.0281
		rs4073240	G	A	G	A	0.0747546	0.00535722	0.829444	0.0248694	0.0164684	6.05e-06	7710	0.0026654	20.5998
														#DIV/0!	#DIV/0!
duodenal ulcer	family.Alcaligenaceae.id.2875	rs112135816	T	G	T	G	-0.0775052	0.0070125	0.889179	0.0503252	0.0171554	5.28e-06	15545	0.0013113	20.4083
		rs112159068	A	T	A	T	0.131484	-0.0581668	0.422105	0.0724571	0.0281089	3.56e-06	11656	0.00187368	21.8768
		rs1153990	A	G	A	G	-0.058727	0.00690364	0.791263	0.026084	0.0128306	5.97e-06	16808	0.00124488	20.9475
		rs147968	C	T	C	T	0.0489475	-0.0197821	0.413522	0.0241921	0.0110321	9.13e-06	16810	0.00116969	19.6831
		rs17000015	A	T	A	T	-0.0609257	0.00746123	0.783551	0.0271618	0.0125363	1.13e-06	16377	0.00144013	23.6161
		rs2367850	G	C	G	C	0.0629104	-0.0526685	0.0759749	0.0296801	0.0131712	1.85e-06	16377	0.00139109	22.8108
		rs28480294	T	C	T	C	-0.0516967	0.0253234	0.317212	0.0253183	0.0115503	6.61e-06	16377	0.00122172	20.0301
		rs4033856	C	T	C	T	0.081834	0.00918347	0.830483	0.042897	0.0168931	1.03e-06	15623	0.0014998	23.4635
		rs62191117	A	G	A	G	0.0684302	-0.0109939	0.713982	0.0299958	0.0133636	2.76e-07	16688	0.00156878	26.2178
		rs62395635	T	C	T	C	0.110583	-0.0336457	0.505471	0.0505262	0.0238514	3.35e-06	14802	0.00145009	21.4926
		rs67737557	C	G	C	G	0.0738409	0.0465542	0.125005	0.0303462	0.0151678	1.04e-06	15876	0.0014906	23.6971
		rs6969323	A	C	A	C	-0.0593564	-0.0266668	0.358034	0.0290134	0.0129137	3.89e-06	16810	0.00125523	21.1244
		rs7302582	G	C	G	C	-0.106817	0.00855891	0.872625	0.0533846	0.023298	3.34e-06	15113	0.00138894	21.0175
		rs74776516	T	G	T	G	-0.0944052	0.0930377	0.0535809	0.0482009	0.0213287	6.85e-06	14502	0.00134912	19.5887
		rs7638039	T	C	T	C	0.0603335	-0.0230534	0.412233	0.0281149	0.0127779	2.7e-06	16791	0.00132601	22.2919
		rs9537886	A	C	A	C	-0.0570888	-0.0093776	0.7007	0.0243969	0.0110683	2.35e-07	16807	0.0015804	26.6007
														#DIV/0!	#DIV/0!
duodenal ulcer	family.Bacteroidaceae.id.917	rs11585893	A	G	A	G	-0.0740746	-0.0338756	0.231596	0.028318	0.0147633	1.8e-06	17821	0.00141067	25.1722
		rs13207588	A	G	A	G	-0.059205	0.00336296	0.913004	0.0307824	0.0131195	7.49e-06	17707	0.00114879	20.3627
		rs1340391	T	C	T	C	-0.0592004	-0.00692188	0.843948	0.035164	0.0132244	6.73e-06	18302	0.00109376	20.0377
		rs17619981	T	G	T	G	0.0880978	-0.0406147	0.249553	0.035273	0.0187002	2.69e-06	15801	0.00140263	22.1913
		rs2023437	T	C	T	C	-0.0782324	0.0271809	0.46047	0.0368267	0.0167634	5.02e-06	17484	0.00124414	21.7771
		rs2366421	T	A	T	A	-0.0528153	-0.0251967	0.422726	0.031429	0.0117124	7.65e-06	18299	0.00110998	20.3319
		rs28757219	T	A	T	A	0.0818398	-0.049985	0.176371	0.0369708	0.0170319	1.29e-06	14833	0.00155418	23.0859
		rs495004	C	G	C	G	-0.0607475	0.0134685	0.639982	0.0287958	0.0129865	3.42e-06	17707	0.00123421	21.8787
		rs66710942	C	T	C	T	0.0488038	-0.00121738	0.959898	0.0242114	0.0107412	5.86e-06	17821	0.00115709	20.642
		rs6795673	C	T	C	T	0.0538565	-0.0183509	0.448991	0.0242384	0.0105251	3.38e-07	18301	0.00142865	26.1803
		rs9507307	C	T	C	T	0.0604456	-0.0284328	0.313783	0.0282263	0.0129128	2.13e-06	18184	0.00120359	21.91
	20													#DIV/0!	#DIV/0!
duodenal ulcer	family.BacteroidalesS24.7group.id.11173	rs10872669	A	G	A	G	-0.123071	-0.0461405	0.272636	0.0420602	0.0275665	9.49e-06	7368	0.00269787	19.9263
		rs11135366	C	G	C	G	0.0842142	0.00428505	0.879823	0.0283414	0.0183739	8.78e-06	7953	0.00263446	21.0019
		rs12748533	G	T	G	T	-0.0821108	0.00179087	0.946734	0.0268058	0.0172701	2.59e-06	7948	0.0028361	22.5998
		rs17043785	T	C	T	C	-0.176187	-0.0403273	0.34544	0.0427436	0.0347133	5.12e-07	5208	0.004922	25.7507
		rs61508842	T	C	T	C	0.122574	0.000147532	0.997275	0.0431985	0.0272389	7.83e-06	7576	0.00266577	20.2445
		rs6831034	T	A	T	A	-0.0956546	0.05098	0.224756	0.0419941	0.0205228	6.1e-06	7576	0.00285927	21.7182
		rs689695	C	A	C	A	0.0814578	0.0324255	0.220529	0.0264671	0.0167057	1.28e-06	7954	0.00298027	23.7699
		rs738193	T	C	T	C	0.0847328	0.0426775	0.0918163	0.0253145	0.0165856	3.82e-07	7778	0.0033444	26.0933
		rs78609301	A	G	A	G	-0.0867065	-0.0504003	0.0571716	0.0264986	0.0195709	7.09e-06	7953	0.00246197	19.6234
		rs941000	C	T	C	T	0.0850266	-0.0391922	0.119815	0.025195	0.0163382	3.16e-07	7778	0.00346994	27.0762
														#DIV/0!	#DIV/0!
duodenal ulcer	family.Bifidobacteriaceae.id.433	rs10496759	G	C	G	C	0.0637133	-0.00133225	0.963599	0.029192	0.0144305	8.8e-06	14914	0.00130537	19.4912
		rs10831953	G	A	G	A	0.0537537	0.0177048	0.50178	0.0263585	0.0123746	9.95e-06	14915	0.00126352	18.8668
		rs10841473	G	C	G	C	-0.0613031	-0.0290628	0.309995	0.0286267	0.0128844	2.28e-06	14914	0.00151559	22.6347
		rs10857328	T	A	T	A	0.0562	0.0486	0.0693777	0.0267628	0.0126395	7.24e-06	14915	0.00132377	19.7676
		rs12446429	T	C	T	C	0.0810099	-0.0808933	0.00835103	0.03067	0.019073	8.53e-06	14008	0.00128618	18.0374
		rs13020688	G	A	G	A	0.0584045	0.0248521	0.344944	0.0263141	0.0122081	1.57e-06	14795	0.00154457	22.8841
		rs182549	C	T	C	T	0.11707	-0.0393001	0.11547	0.0249671	0.0126703	5.94e-20	14915	0.0056913	85.3602
		rs4567981	T	A	T	A	0.0577763	-0.00376855	0.876846	0.0243181	0.0117388	8.88e-07	14795	0.00163465	24.2209
		rs4957061	T	C	T	C	0.0569873	0.010183	0.67967	0.0246614	0.0116907	1.15e-06	14795	0.00160347	23.7582
		rs540489	T	G	T	G	-0.0632518	-0.0750232	0.0183362	0.0318063	0.013817	5.37e-06	14688	0.00142475	20.9538
		rs55888705	A	G	A	G	0.053673	0.0302167	0.259961	0.0268239	0.0120586	8.66e-06	14914	0.00132662	19.8088
		rs677208	G	C	G	C	0.0728589	-0.0202609	0.530036	0.0322651	0.0164821	6e-06	14915	0.00130843	19.5382
		rs6899771	A	G	A	G	-0.0914312	0.0312976	0.438213	0.0403728	0.0202604	7.28e-06	14150	0.00143719	20.3626
		rs7174549	C	T	C	T	0.0551726	-0.00314966	0.900669	0.0252343	0.0124655	6.87e-06	14915	0.00131171	19.5872
		rs7322849	T	C	T	C	0.110676	0.0459524	0.275036	0.0420987	0.0200996	1.74e-08	14915	0.00202874	30.3161
		rs76671854	C	G	C	G	-0.0892981	-0.0247082	0.50037	0.036664	0.0183177	1.04e-06	13923	0.001704	23.7619
		rs857444	C	T	C	T	0.0553965	-0.00207656	0.93408	0.0251056	0.0120669	3.82e-06	14914	0.00141112	21.0723
														#DIV/0!	#DIV/0!
duodenal ulcer	family.Christensenellaceae.id.1866	rs117186816	G	A	G	A	-0.206476	0.0312232	0.466343	0.042863	0.0436362	6.52e-06	4310	0.00516792	22.379
		rs12380890	A	G	A	G	-0.0503972	0.0597979	0.0137594	0.0242738	0.0111047	5.78e-06	16846	0.00122115	20.5942
		rs12657403	A	G	A	G	0.078108	-0.0741497	0.167247	0.0536887	0.0171887	5.59e-06	16245	0.00126951	20.6468
		rs4076564	G	A	G	A	-0.188623	0.0874099	0.102933	0.0535994	0.039209	8.06e-06	3730	0.00616627	23.1305
		rs62573205	G	A	G	A	-0.0654804	-0.0702933	0.0201595	0.030255	0.0133503	1.49e-06	16838	0.00142669	24.0541
		rs7211194	C	T	C	T	0.0492094	-0.0342655	0.156934	0.0242081	0.0110916	9.94e-06	16436	0.00119616	19.6812
		rs72706624	G	T	G	T	0.0882626	-0.0433938	0.26681	0.039078	0.0197575	6.38e-06	14869	0.00134037	19.9541
		rs77867022	G	T	G	T	-0.160443	-0.0253794	0.585082	0.0464844	0.0379589	8.82e-06	4033	0.00441031	17.8567
		rs870002	C	T	C	T	0.0488951	0.0083142	0.734274	0.0244934	0.0109817	6.54e-06	16847	0.00117533	19.8217
		rs892686	A	G	A	G	0.0506107	0.0180121	0.458441	0.0242942	0.0109651	4.12e-06	16847	0.00126296	21.3015
		rs9608766	T	C	T	C	-0.0682134	-0.0124417	0.654061	0.0277638	0.01496	3.33e-06	16185	0.00128295	20.7886
														#DIV/0!	#DIV/0!
duodenal ulcer	family.Clostridiaceae1.id.1869	rs10875374	C	T	C	T	-0.0536759	-0.0460625	0.0570374	0.0242049	0.0119436	8.1e-06	14253	0.00141504	20.1943
		rs12186080	G	A	G	A	0.0748236	0.0320916	0.322348	0.0324274	0.016246	5.34e-06	14244	0.00148699	21.2092
		rs12341505	G	A	G	A	0.0814503	-0.0168007	0.685395	0.0414717	0.0179338	4.54e-06	14250	0.00144543	20.6243
		rs12490337	C	G	C	G	-0.0616944	-0.0370147	0.221725	0.0302914	0.013693	6.91e-06	14253	0.00142223	20.297
		rs2795528	G	A	G	A	-0.180969	-0.0681726	0.197851	0.0529414	0.0390911	3.81e-06	6411	0.00333179	21.4248
		rs2817172	C	T	C	T	0.0563367	0.0294349	0.233109	0.0246856	0.012392	5.27e-06	13789	0.00149663	20.665
		rs4723021	T	C	T	C	-0.106376	-0.0805124	0.0985462	0.0487379	0.0241944	7.42e-06	13682	0.0014109	19.3284
		rs550843	T	C	T	C	-0.0734787	-0.0190921	0.481908	0.0271489	0.0168383	7.09e-06	14234	0.00133603	19.0399
		rs56188186	A	G	A	G	0.0967774	0.0145816	0.795304	0.0562063	0.0217471	8.24e-06	13218	0.00149598	19.8006
		rs62397761	A	G	A	G	0.0615805	0.0210022	0.416724	0.0258611	0.0136198	9.08e-06	14248	0.00143274	20.4402
		rs881532	A	G	A	G	-0.0533035	-0.0204595	0.396736	0.0241421	0.0119011	7.9e-06	14250	0.00140577	20.0576
														#DIV/0!	#DIV/0!
duodenal ulcer	family.ClostridialesvadinBB60group.id.11286	rs10517600	T	G	T	G	0.0626993	-0.0187792	0.450613	0.0248931	0.0139364	6.83e-06	10512	0.00192177	20.2367
		rs10904722	C	T	C	T	-0.0672314	0.0443131	0.118674	0.0283992	0.0147123	5.05e-06	10512	0.0019826	20.8785
		rs118104867	C	T	C	T	0.214464	0.0121738	0.798912	0.0477862	0.0455098	3.44e-06	4095	0.00539382	22.1966
		rs13409132	A	G	A	G	-0.165419	-0.014101	0.826291	0.0642528	0.0352154	4.37e-06	5913	0.00371773	22.0575
		rs17121075	G	A	G	A	0.0769254	0.0251194	0.394239	0.0294844	0.0172234	7.91e-06	10512	0.00189407	19.9444
		rs2191834	G	T	G	T	0.0746375	0.0095758	0.734983	0.0282884	0.0159136	2.5e-06	10511	0.00208845	21.9935
		rs28691777	C	T	C	T	0.137134	0.082103	0.167381	0.0594661	0.0266996	6.96e-07	10199	0.00257988	26.375
		rs34088226	A	G	A	G	-0.117807	-0.106193	0.0397796	0.0516496	0.026924	7.66e-06	9716	0.00196662	19.1414
		rs55682560	C	T	C	T	-0.131519	-0.074444	0.0973128	0.0448994	0.0261319	4.97e-07	9183	0.00275079	25.3247
		rs6588624	G	A	G	A	-0.0662317	0.0349175	0.149589	0.0242317	0.0138147	1.79e-06	10512	0.00218181	22.981
		rs66714985	A	C	A	C	0.116908	0.00821719	0.836505	0.0398186	0.0252447	4.85e-06	10512	0.00203599	21.442
		rs6755871	C	G	C	G	-0.0613825	-0.0169261	0.484245	0.0241977	0.0138976	9.33e-06	10500	0.00185445	19.5042
		rs7226487	A	G	A	G	-0.0643682	-0.00744319	0.758487	0.024208	0.0138701	3.58e-06	10505	0.00204595	21.5327
		rs7538034	T	G	T	G	-0.078598	0.0041584	0.898902	0.0327307	0.0165982	2.37e-06	10420	0.00214733	22.419
		rs7725895	A	G	A	G	-0.116224	0.0427341	0.252157	0.0373182	0.0240367	3.94e-06	10512	0.00221916	23.3753
		rs989682	A	G	A	G	0.070194	-0.0401656	0.161193	0.0286678	0.0155364	6.85e-06	10129	0.00201121	20.4086
		rs9979874	G	C	G	C	-0.0738925	-0.0265204	0.304449	0.0258247	0.0150911	1.05e-06	10506	0.00227682	23.9703
														#DIV/0!	#DIV/0!
duodenal ulcer	family.Coriobacteriaceae.id.811	rs11073596	T	G	T	G	0.0510212	-0.0164126	0.512068	0.0250337	0.0114339	8.14e-06	17527	0.00113478	19.9096
		rs11250875	T	C	T	C	0.06075	0.00597485	0.838881	0.0293858	0.0130939	4.83e-06	17690	0.00121534	21.5232
		rs11656361	A	C	A	C	0.0773006	-0.024669	0.431934	0.03139	0.017553	8.02e-06	16665	0.0011624	19.3915
		rs12974142	G	A	G	A	0.0789796	-0.0583133	0.217056	0.0472404	0.0177205	8.51e-06	17413	0.00113949	19.8623
		rs13307134	C	T	C	T	0.0565686	-0.0265278	0.413314	0.032427	0.0126265	7.8e-06	17527	0.00114388	20.0695
		rs1397793	G	A	G	A	-0.0498855	-0.0185924	0.482809	0.0264927	0.0112446	9.77e-06	17527	0.00112166	19.6792
		rs1816223	A	G	A	G	-0.0586265	-0.0216032	0.476303	0.0303304	0.0129006	4.84e-06	17688	0.00116623	20.65
		rs240104	T	C	T	C	-0.0603429	0.0251641	0.350745	0.026967	0.0126849	1.52e-06	17577	0.0012858	22.6271
		rs2442778	G	A	G	A	-0.116408	-0.00844879	0.878219	0.055139	0.0258545	9.03e-06	13472	0.00150249	20.2689
		rs3025411	A	G	A	G	0.0926543	-0.00102561	0.979288	0.0395046	0.0209468	8.27e-06	15671	0.00124698	19.5632
		rs34739816	G	T	G	T	0.0965017	0.0787845	0.124026	0.0512222	0.0207666	3.88e-06	16593	0.00129972	21.5917
		rs62448869	T	A	T	A	-0.0486059	-0.0213396	0.382879	0.0244551	0.0108982	7.87e-06	17527	0.00113362	19.8892
		rs67561917	A	G	A	G	-0.0714367	-0.00195955	0.950424	0.0315172	0.0154113	5.39e-06	17333	0.00123808	21.4838
		rs719099	A	G	A	G	0.0778402	-0.00187901	0.962888	0.0403829	0.0155815	5.43e-07	17687	0.00140904	24.954
		rs76779974	C	G	C	G	0.0774888	0.0165319	0.691638	0.0416805	0.0171877	5.63e-06	16419	0.0012364	20.3231
		rs80046645	C	G	C	G	0.25584	-0.0524236	0.396794	0.061867	0.0561995	4.66e-06	3204	0.00642656	20.7109
		rs8010111	G	A	G	A	-0.103377	-0.021677	0.620213	0.0437435	0.0229286	6.9e-06	15996	0.00126919	20.3253
														#DIV/0!	#DIV/0!
duodenal ulcer	family.Defluviitaleaceae.id.1924	rs112893842	T	C	T	C	0.110761	0.0302779	0.471672	0.0420666	0.0232545	2.75e-06	8203	0.00275798	22.6807
		rs1582238	T	C	T	C	0.0801923	-0.0350545	0.165806	0.0252953	0.0167061	1.69e-06	8002	0.00287123	23.036
		rs17051335	C	T	C	T	-0.134314	0.00271386	0.945838	0.0399484	0.0292201	4.58e-06	8031	0.002624	21.1235
		rs1908593	T	C	T	C	0.070223	0.00572226	0.815799	0.0245641	0.0156601	7.86e-06	8203	0.00244532	20.1032
		rs28696126	A	T	A	T	-0.107106	-0.0087489	0.80996	0.0363813	0.0238173	5.56e-06	7830	0.00257611	20.2179
		rs4344384	G	T	G	T	0.0708803	0.0145291	0.549069	0.0242493	0.0156121	5.86e-06	8200	0.00250741	20.6074
		rs4677103	A	G	A	G	0.0977203	0.0054319	0.86522	0.0320027	0.0197033	9.42e-07	8002	0.00306452	24.5915
		rs540220	T	C	T	C	-0.123954	0.00470508	0.912103	0.0426237	0.0289814	9.48e-06	7887	0.00231399	18.2881
		rs55658617	T	C	T	C	0.177314	0.0410495	0.528043	0.0650551	0.0361844	1.41e-06	6676	0.003584	24.0056
		rs72731813	C	T	C	T	-0.149751	-0.00171838	0.975716	0.0564517	0.0293415	2.76e-07	7786	0.00333434	26.0414
		rs9608282	T	G	T	G	0.139014	-0.0304193	0.657099	0.0685241	0.0299429	4.61e-06	7736	0.00277846	21.5484
		rs9725395	A	G	A	G	-0.138357	0.0199346	0.602123	0.0382364	0.0295185	3.41e-06	8031	0.00272807	21.9636
duodenal ulcer	family.Desulfovibrionaceae.id.3169	rs11599763	T	C	T	C	-0.0555931	-0.0375887	0.129559	0.0247972	0.0117493	2.5e-06	15142	0.00147635	22.385
		rs16851319	G	C	G	C	-0.0732697	-0.000917119	0.977174	0.0320534	0.0150964	2.4e-06	15128	0.0015547	23.553
		rs17791387	A	G	A	G	-0.0729251	0.000428005	0.991702	0.0411526	0.0154381	2.1e-06	15045	0.00148092	22.3106
		rs2692012	A	G	A	G	0.114231	0.00421515	0.937108	0.0534204	0.0253568	1.56e-06	13080	0.00154915	20.2913
		rs2838334	G	A	G	A	0.0571419	0.00615125	0.808963	0.0254431	0.012423	3.82e-06	15142	0.0013953	21.1544
		rs3935584	C	T	C	T	-0.0525838	0.00515289	0.832021	0.0242934	0.0115757	6.78e-06	15140	0.0013611	20.6324
		rs4506934	C	T	C	T	-0.0943381	0.00365931	0.922391	0.0375615	0.020138	3.16e-06	15035	0.00145749	21.9424
		rs6058181	C	T	C	T	0.0834742	0.0578731	0.0754206	0.0325515	0.0166111	2.7e-07	15074	0.00167245	25.2494
		rs7164160	A	T	A	T	-0.0574455	0.0148241	0.639156	0.031616	0.0129468	7.34e-06	15142	0.00129848	19.6846
		rs72647048	T	C	T	C	-0.0770089	-0.0254225	0.503539	0.0380045	0.017089	9.61e-06	15142	0.00133931	20.3043
		rs9928243	C	A	C	A	-0.0541732	-0.0270195	0.26561	0.0242713	0.0117819	4.48e-06	15141	0.00139437	21.1389
														#DIV/0!	#DIV/0!
duodenal ulcer	family.Enterobacteriaceae.id.3469	rs11026530	T	C	T	C	0.0822408	-0.0297344	0.382169	0.0340246	0.0186379	9.43e-06	13485	0.00144179	19.4678
		rs111229068	A	T	A	T	0.110561	0.0334886	0.457006	0.0450246	0.0241719	3.65e-06	12350	0.00169114	20.9176
		rs2374342	C	A	C	A	0.0582927	0.0402916	0.101187	0.0245812	0.0126195	4.52e-06	13577	0.00156913	21.3345
		rs35673018	G	A	G	A	0.0899642	-0.0054976	0.896611	0.0423077	0.0202934	7.63e-06	13326	0.00147261	19.65
		rs4792380	A	T	A	T	0.115598	0.0364603	0.606236	0.0707344	0.0257683	9.49e-06	12763	0.00157431	20.1215
		rs504442	T	G	T	G	0.084159	-0.0432672	0.275717	0.0396951	0.0189479	5.17e-06	13578	0.00145082	19.7249
		rs61973590	C	G	C	G	-0.0605392	0.00445056	0.860968	0.025411	0.0133696	8.54e-06	13570	0.00150869	20.5008
		rs62210023	A	G	A	G	0.0606754	-0.0270638	0.286475	0.0253909	0.0130125	3.13e-06	13515	0.00160616	21.739
		rs78143293	A	G	A	G	-0.0848521	0.0303698	0.410606	0.036909	0.0170415	1.2e-06	13572	0.00182336	24.7882
		rs79757635	C	A	C	A	0.0758597	-0.00505509	0.887262	0.0356572	0.0171286	9.32e-06	13419	0.00145957	19.6117
		rs80319214	C	G	C	G	0.0990404	0.0166076	0.721001	0.0465041	0.0215877	6.95e-06	12641	0.00166229	21.0446
														#DIV/0!	#DIV/0!
duodenal ulcer	family.Erysipelotrichaceae.id.2149	rs1074800	A	G	A	G	0.0492438	0.0509929	0.0378277	0.0245546	0.010887	6.15e-06	17789	0.00114877	20.4567
		rs10781552	C	T	C	T	-0.0552212	0.0288478	0.284318	0.0269438	0.0116074	2.33e-06	17789	0.00127068	22.6304
		rs17530232	A	G	A	G	0.10305	0.0118857	0.823284	0.0532219	0.0224648	2.79e-06	16622	0.00126433	21.0397
		rs1884466	C	T	C	T	-0.0475363	0.00578359	0.811914	0.0243051	0.0106939	9.53e-06	18205	0.00108423	19.7576
		rs2300774	G	A	G	A	0.0524152	-0.00985343	0.685395	0.0243227	0.0106784	8.95e-07	18216	0.00132092	24.0911
		rs290833	T	G	T	G	-0.0497374	0.0250704	0.30146	0.0242622	0.0111376	8.03e-06	17789	0.0011198	19.9402
		rs35161940	T	C	T	C	-0.0806041	-0.0370766	0.345794	0.0393269	0.0167641	1.85e-06	18213	0.00126771	23.1157
		rs4078432	C	T	C	T	-0.0608929	0.037744	0.240901	0.0321845	0.0133764	4.23e-06	17789	0.00116359	20.7209
		rs56970041	T	G	T	G	0.0724144	-0.000282189	0.995498	0.050007	0.0164471	5.4e-06	18217	0.001063	19.3832
		rs62504403	C	T	C	T	0.0681159	-0.0203832	0.504259	0.0305228	0.0127883	1.12e-07	16981	0.00166794	28.3673
		rs7234058	T	C	T	C	-0.0945759	0.0351672	0.404251	0.0421642	0.0194091	9.12e-07	16874	0.00140515	23.741
		rs7826267	T	G	T	G	-0.0839071	0.0452957	0.358844	0.0493648	0.0199131	9.28e-06	17586	0.00100859	17.753
		rs8003149	C	T	C	T	0.0538798	0.018402	0.474394	0.0257246	0.0116888	4.08e-06	18213	0.00116526	21.2454
														#DIV/0!	#DIV/0!
duodenal ulcer	family.FamilyXI.id.1936	rs10759623	C	T	C	T	-0.162115	-0.00900853	0.756826	0.0290924	0.032151	5.78e-07	3156	0.00799161	25.4086
		rs11547158	A	G	A	G	-0.177599	0.0952023	0.00847793	0.0361653	0.0372795	2.7e-06	3133	0.00719197	22.6812
		rs17379710	T	C	T	C	-0.116383	-0.0327394	0.181504	0.024503	0.0252125	3.97e-06	3156	0.00670644	21.2949
		rs2155352	A	G	A	G	-0.150538	-0.0106084	0.710394	0.0285689	0.0302319	6.63e-07	3150	0.00780986	24.7789
		rs2156611	T	C	T	C	-0.112486	0.0203917	0.398364	0.0241451	0.0251099	9.43e-06	3155	0.00632058	20.0555
		rs3733511	A	G	A	G	0.128253	-0.0160187	0.54494	0.0264615	0.0274718	3.39e-06	3156	0.00685865	21.7816
		rs488164	T	G	T	G	0.117998	-0.0209034	0.40799	0.0252629	0.025516	4.8e-06	3149	0.00674544	21.3721
		rs6025153	G	C	G	C	0.118619	-0.0173954	0.483596	0.0248318	0.0261969	7.07e-06	3130	0.00650767	20.4893
		rs697771	A	G	A	G	-0.117677	-0.00657581	0.786508	0.0242785	0.0251491	3.19e-06	3152	0.00689836	21.8808
		rs78222136	G	C	G	C	0.224835	-0.00482114	0.91011	0.0427027	0.0511672	8.41e-06	3136	0.00611929	19.2959
														#DIV/0!	#DIV/0!
duodenal ulcer	family.FamilyXIII.id.1957	rs10404377	C	A	C	A	-0.0503183	-0.00538963	0.827511	0.0247351	0.011165	6.99e-06	16269	0.0012469	20.3086
		rs118170811	A	G	A	G	0.151619	0.0215081	0.755983	0.0692113	0.0317112	1.8e-06	9645	0.00236457	22.8556
		rs12643275	A	T	A	T	-0.0550907	-0.00107638	0.968231	0.0270268	0.0116474	2.42e-06	16269	0.00137322	22.369
		rs1999289	A	T	A	T	-0.0637366	0.0302921	0.293453	0.0288338	0.013927	2.54e-06	16269	0.00128572	20.9417
		rs482905	G	T	G	T	0.0596528	-0.00765653	0.784267	0.0279677	0.012717	3.72e-06	16737	0.00131293	22.0008
		rs6501525	A	G	A	G	0.0561559	-0.0363011	0.156766	0.0256358	0.0115587	1.24e-06	16269	0.00144871	23.6003
		rs66753613	G	A	G	A	0.0651136	0.00561422	0.858525	0.0314959	0.0144251	8.08e-06	16269	0.00125083	20.3728
		rs6797051	C	T	C	T	-0.0805984	0.0364954	0.374348	0.0410818	0.0171364	4.89e-06	16737	0.00131996	22.1188
		rs7076829	T	A	T	A	-0.0516394	0.0214551	0.395443	0.0252476	0.0112313	4.76e-06	16269	0.00129771	21.1373
		rs7514702	T	C	T	C	-0.0663236	-0.0336831	0.321783	0.0339958	0.0141626	3.92e-06	16737	0.0013086	21.9281
														#DIV/0!	#DIV/0!
duodenal ulcer	family.Lachnospiraceae.id.1987	rs10402491	C	T	C	T	0.0661701	0.0112399	0.727461	0.0322517	0.014851	7.58e-06	18334	0.00108165	19.8503
		rs11139361	T	C	T	C	0.0494463	0.06275	0.0151681	0.0258407	0.0110503	4.26e-06	18333	0.00109096	20.0202
		rs112040820	A	G	A	G	0.0549584	-0.0264677	0.338445	0.02765	0.0117086	2.42e-06	17512	0.00125655	22.0298
		rs11755180	C	G	C	G	-0.049227	-0.0340842	0.161315	0.0243343	0.0104894	2.69e-06	18333	0.00119991	22.0221
		rs11841382	G	T	G	T	-0.0718128	-0.0283962	0.517463	0.0438713	0.017462	9.58e-06	18340	0.000921335	16.911
		rs11979110	T	C	T	C	-0.0500924	0.0168006	0.487753	0.0242123	0.0105069	1.82e-06	18339	0.00123789	22.7274
		rs1205443	A	G	A	G	0.0501415	0.0304234	0.232467	0.0254797	0.0112157	7.29e-06	17779	0.00112291	19.9844
		rs12760724	A	C	A	C	-0.0484566	0.0285696	0.267536	0.0257673	0.0107934	7.27e-06	18340	0.00109777	20.1531
		rs13005175	A	G	A	G	0.0993483	-0.0327941	0.576915	0.0587817	0.0218395	8.37e-06	16893	0.00122348	20.6911
		rs2159863	A	G	A	G	-0.0585831	0.0170999	0.587165	0.0314945	0.0128742	3.7e-06	18340	0.00112775	20.7041
		rs2910921	T	C	T	C	0.160302	-0.0210703	0.770706	0.0722944	0.035832	8.42e-06	6549	0.00304674	20.008
		rs3127230	C	T	C	T	-0.0503537	-0.00536507	0.838416	0.0263097	0.0112201	6.2e-06	18340	0.00109697	20.1384
		rs35524804	T	C	T	C	-0.0607481	-0.00655144	0.824786	0.0295919	0.0125216	2.45e-06	17859	0.00131619	23.5342
		rs7359994	T	C	T	C	-0.0503142	-0.0227631	0.355394	0.0246306	0.0112482	5.36e-06	18340	0.0010898	20.0065
		rs79086868	T	C	T	C	0.0776723	-0.0802563	0.0457931	0.0401824	0.0164472	3.01e-06	17522	0.00127119	22.2996
		rs959845	C	T	C	T	-0.0493666	0.0330855	0.18241	0.0248134	0.0107801	5.17e-06	17859	0.00117287	20.9686
		rs9929145	G	A	G	A	-0.125721	-0.00590806	0.915761	0.0558553	0.0245233	2.84e-07	15866	0.00165376	26.2786
														#DIV/0!	#DIV/0!
duodenal ulcer	family.Lactobacillaceae.id.1836	rs1530559	G	A	G	A	0.0772453	-0.0126366	0.605164	0.0244427	0.0176921	9.65e-06	6750	0.00281615	19.057
		rs1590596	C	G	C	G	-0.10381	-0.0491636	0.140439	0.0333503	0.0220135	3.9e-06	6750	0.00328374	22.2317
		rs16861661	G	A	G	A	-0.193287	0.0802308	0.104239	0.0493836	0.0379293	2.7e-07	5385	0.00479934	25.9595
		rs328312	T	A	T	A	0.082529	-0.0469883	0.0528859	0.0242727	0.0168225	8.69e-07	7051	0.00340175	24.0608
		rs6092149	A	T	A	T	-0.0825646	-0.0270173	0.268728	0.024428	0.0170282	1.38e-06	7006	0.00334444	23.5031
		rs62314653	C	A	C	A	0.177082	-0.0218275	0.671931	0.0515411	0.0392269	6.59e-06	6016	0.00337601	20.3721
		rs74599091	A	G	A	G	0.191613	0.209637	0.0183118	0.0888572	0.0425039	7.7e-06	4951	0.00408808	20.315
		rs768253	T	G	T	G	-0.0792344	-0.0175978	0.470523	0.0243862	0.0170604	3.61e-06	7059	0.00304635	21.5638
		rs77478751	A	G	A	G	-0.219178	-0.00142695	0.969914	0.0378338	0.0473566	5.96e-06	3704	0.00574984	21.409
		rs921925	A	C	A	C	0.0999419	0.0408514	0.164525	0.0293893	0.0201687	5.77e-07	7053	0.00346941	24.5479
		rs9345899	A	G	A	G	-0.124042	-0.0286983	0.464007	0.0391911	0.0278946	9.45e-06	6602	0.00298621	19.768
														#DIV/0!	#DIV/0!
duodenal ulcer	family.Methanobacteriaceae.id.121	rs10202904	T	G	T	G	-0.121754	-0.0178921	0.469016	0.0247101	0.0235357	3.01e-07	3695	0.00719054	26.747
		rs10424197	G	A	G	A	-0.111274	-0.0220537	0.429499	0.0279143	0.0247517	9.28e-06	3698	0.00543557	20.1997
		rs11018665	A	T	A	T	0.111465	-0.015951	0.57128	0.0281736	0.0250516	6.52e-06	3698	0.00532506	19.7868
		rs12825290	C	G	C	G	-0.216781	-0.0146956	0.772666	0.0508695	0.0493496	6.08e-06	3144	0.00610007	19.2841
		rs4257531	G	A	G	A	0.164498	0.0506486	0.199465	0.0394743	0.0364959	7.44e-06	3162	0.00638397	20.303
		rs62241835	G	T	G	T	-0.203385	0.0502462	0.551214	0.084314	0.0417931	1.63e-06	3383	0.00695183	23.6687
		rs6508769	T	C	T	C	0.153519	0.014972	0.6603	0.0340659	0.0344519	8.23e-06	3319	0.00594705	19.8444
		rs73068003	G	T	G	T	-0.15814	0.0332278	0.416222	0.040871	0.0351803	8.45e-06	3692	0.0054432	20.1953
		rs73457410	A	G	A	G	0.21534	0.149336	0.0035559	0.0512286	0.0436695	1.41e-06	3498	0.0069034	24.3021
		rs75208022	C	T	C	T	-0.227245	-0.0297767	0.470125	0.0412261	0.048763	5.92e-06	3203	0.00673465	21.7038
		rs894996	C	A	C	A	0.216999	-0.0436035	0.354331	0.0470768	0.0449076	1.88e-06	3582	0.00647634	23.3364
														#DIV/0!	#DIV/0!
duodenal ulcer	family.Oxalobacteraceae.id.2966	rs111966731	T	C	T	C	0.204031	-0.05303	0.219994	0.0432353	0.0445746	4.56e-06	4387	0.00475314	20.9421
		rs11246212	T	C	T	C	0.13607	7.29097e-05	0.99833	0.0348412	0.0291797	4.51e-06	5130	0.00422097	21.7369
		rs12002250	A	C	A	C	0.196145	0.00271087	0.964175	0.060355	0.044523	5.53e-06	4726	0.0040899	19.4
		rs12509763	C	G	C	G	-0.16332	0.0233329	0.568846	0.0409528	0.0360823	8.05e-06	5129	0.00397855	20.4795
		rs1569853	T	C	T	C	-0.140043	-0.022161	0.551186	0.0371839	0.0281704	7.45e-07	4997	0.00492134	24.7037
		rs17138946	G	T	G	T	-0.189444	0.0127854	0.791088	0.0482654	0.0430248	8.09e-06	4776	0.00404296	19.3794
		rs36057338	G	T	G	T	0.181604	0.0854112	0.207097	0.0677014	0.0398742	6.26e-06	4738	0.00435887	20.734
		rs4428215	G	A	G	A	0.12561	-0.00832559	0.764089	0.0277413	0.0230053	4.88e-08	5167	0.0057366	29.8005
		rs561239	A	G	A	G	0.105525	0.0173295	0.562501	0.0299233	0.0236769	7.19e-06	4989	0.00396573	19.8558
		rs6000536	C	T	C	T	-0.118383	-0.0301713	0.352363	0.0324416	0.0241355	7.39e-07	5166	0.00463546	24.049
		rs62435498	C	A	C	A	0.181521	0.0392445	0.32819	0.0401369	0.0400608	7.46e-06	4780	0.00427687	20.5227
		rs736744	C	T	C	T	0.105642	-0.052684	0.0312651	0.0244623	0.0200648	1.49e-07	5167	0.00533632	27.7099
		rs7993559	C	A	C	A	0.0921059	0.0215923	0.377484	0.0244661	0.0201114	5.04e-06	4989	0.00418655	20.9661
		rs80330081	A	C	A	C	-0.18756	4.04243e-05	0.999187	0.0396634	0.0423688	6.64e-06	4672	0.00417702	19.5885
		rs934049	G	A	G	A	0.109751	-0.0397	0.182956	0.0298114	0.0238636	4.21e-06	4951	0.00425406	21.1433
duodenal ulcer	family.Pasteurellaceae.id.3689	rs10840326	C	G	C	G	-0.0717634	0.0142056	0.572654	0.0251807	0.0149229	1.44e-06	9154	0.00251995	23.1208
		rs10965428	C	A	C	A	-0.119902	0.0325639	0.537341	0.0527916	0.0258219	4.29e-06	8873	0.00242411	21.5565
		rs111582866	G	A	G	A	-0.113957	0.0347391	0.415581	0.0426712	0.0256403	7.07e-06	8616	0.00228738	19.7486
		rs12050685	A	G	A	G	-0.0670948	-0.0016668	0.950397	0.0267939	0.015239	9.19e-06	9411	0.00205559	19.3809
		rs12191680	C	G	C	G	0.102214	-0.0762958	0.0573363	0.0401401	0.0197189	3.05e-07	9408	0.00284783	26.8632
		rs16970009	A	G	A	G	0.187381	-0.102805	0.239362	0.0873764	0.0429572	7.32e-06	4703	0.00402952	19.0194
		rs4822728	T	C	T	C	0.0685479	-0.0294472	0.223505	0.0241914	0.0149032	4.72e-06	9412	0.00224269	21.1512
		rs6092684	A	T	A	T	0.0684647	0.0350551	0.150668	0.0243917	0.014674	3.44e-06	9366	0.00231886	21.7643
		rs62568866	T	A	T	A	-0.118018	0.00362576	0.926235	0.0391626	0.0259206	7.23e-06	8020	0.00257817	20.7252
		rs6972479	A	G	A	G	-0.0781862	-0.000354715	0.990548	0.0299436	0.0175366	7.75e-06	8616	0.00230179	19.8733
		rs72756943	G	A	G	A	0.13988	-0.0195253	0.686562	0.0483869	0.0303029	3.35e-06	8020	0.00264982	21.3027
		rs73139353	A	C	A	C	-0.222573	-0.00442936	0.917184	0.0425974	0.0484634	8.71e-06	4047	0.00518471	21.0815
		rs731534	C	G	C	G	-0.0986502	-0.0381256	0.31988	0.0383286	0.0216316	9.46e-06	9115	0.00227652	20.7932
		rs76022354	C	T	C	T	0.24289	-0.0452236	0.415077	0.0554896	0.0500406	1.83e-06	3692	0.00634087	23.5471
		rs78909003	T	C	T	C	-0.241159	-0.0183061	0.728632	0.0527637	0.0498372	2.05e-06	3638	0.00639517	23.4025
		rs9382510	C	T	C	T	-0.0881865	-0.00971699	0.726328	0.0277618	0.0169965	2.48e-07	9410	0.0028527	26.915
		rs9895850	T	C	T	C	-0.176406	0.026052	0.657982	0.058848	0.041017	9.08e-06	4737	0.00388961	18.4892
		rs9938097	T	C	T	C	-0.0710386	0.0175275	0.480699	0.0248554	0.0158024	8.23e-06	9402	0.00214481	20.2045
														#DIV/0!	#DIV/0!
duodenal ulcer	family.Peptococcaceae.id.2024	rs117452796	A	G	A	G	-0.257982	-0.0112318	0.870301	0.0687899	0.0549569	3.15e-06	3161	0.00692299	22.0222
		rs12144792	C	T	C	T	0.064399	-0.00327819	0.895621	0.0249871	0.0141246	5.82e-06	10718	0.00193577	20.7839
		rs12634826	T	G	T	G	-0.0739885	0.0302102	0.232465	0.025301	0.0150931	1.01e-06	10381	0.00230955	24.0263
		rs12992764	T	G	T	G	0.0684213	0.00239711	0.922178	0.0245378	0.0141137	1.46e-06	10444	0.00224521	23.4973
		rs150600492	A	C	A	C	0.135774	0.0105884	0.836968	0.0514565	0.0289757	2.31e-06	9761	0.00224438	21.9521
		rs35703006	G	T	G	T	0.0812655	-0.0146399	0.604487	0.0282646	0.0164355	4.95e-07	10715	0.00227647	24.4435
		rs4990837	A	G	A	G	0.0910387	-0.0098124	0.750881	0.0309074	0.0185869	1.74e-06	10718	0.00223332	23.9858
		rs75430375	C	T	C	T	-0.147941	-0.0212266	0.713648	0.0578441	0.0317498	3.41e-06	8375	0.00258574	21.7065
		rs75898026	A	G	A	G	-0.0821779	-0.0622974	0.0364636	0.0297829	0.0173541	2.02e-06	10444	0.00214242	22.4192
														#DIV/0!	#DIV/0!
duodenal ulcer	family.Peptostreptococcaceae.id.2042	rs10805326	G	A	G	A	0.0566637	0.0191117	0.472152	0.0265817	0.012276	4.03e-06	16061	0.0013248	21.3031
		rs117020988	C	T	C	T	0.182411	0.125538	0.0063167	0.0459698	0.0372126	1.03e-06	6831	0.0035052	24.0212
		rs12377846	C	A	C	A	-0.252	-0.0545087	0.458331	0.0735017	0.0511627	7.26e-07	3736	0.00645175	24.2473
		rs12986312	T	G	T	G	0.0571818	-0.0357721	0.175913	0.0264304	0.0125947	5.77e-06	15970	0.00128906	20.6103
		rs1467258	G	A	G	A	0.072584	-0.0219008	0.486703	0.0314865	0.0162321	7.9e-06	15584	0.00128143	19.9929
		rs1520207	C	T	C	T	0.0525658	-0.0188102	0.439082	0.0243106	0.0112476	3.17e-06	16057	0.00135841	21.839
		rs2644627	C	G	C	G	-0.0558506	0.0166511	0.496621	0.0244936	0.011224	6.33e-07	16059	0.00153947	24.7574
		rs4692811	C	T	C	T	0.0642075	-0.00541784	0.832286	0.0255836	0.0126913	4.21e-07	16061	0.0015911	25.5922
		rs59865771	C	T	C	T	-0.0573764	-0.0366095	0.151134	0.0255023	0.0127192	7.69e-06	16040	0.00126704	20.3466
		rs61841503	G	A	G	A	0.0919658	-0.0402904	0.264451	0.0361047	0.0161331	9.8e-09	15333	0.00211481	32.4908
		rs6721459	A	G	A	G	0.0509823	-0.00925918	0.706986	0.0246317	0.0111975	5.08e-06	16061	0.00128903	20.7273
		rs75819860	T	A	T	A	0.126264	-0.0260176	0.504254	0.0389594	0.0268383	2.49e-06	11697	0.00188866	22.1296
		rs76982728	T	C	T	C	0.124203	-0.0957474	0.251875	0.0835633	0.0266923	3.24e-06	11185	0.00193203	21.6477
		rs77540684	T	G	T	G	0.106725	0.0705899	0.0877001	0.0413372	0.0245638	8.14e-06	13495	0.00139689	18.8747
		rs9573937	A	G	A	G	-0.0693637	-0.0168707	0.605777	0.0326882	0.0142907	1.71e-06	16061	0.00146469	23.556
														#DIV/0!	#DIV/0!
duodenal ulcer	family.Porphyromonadaceae.id.943	rs10119172	C	G	C	G	-0.0737324	-0.0402625	0.205042	0.0317698	0.014259	1.32e-07	18022	0.00148147	26.7357
		rs10762312	G	A	G	A	-0.052368	0.0114551	0.66195	0.0261996	0.0118814	8.7e-06	18028	0.00107641	19.4243
		rs10858364	G	T	G	T	0.055316	-0.0321631	0.257305	0.028393	0.012085	4.31e-06	18028	0.0011608	20.9489
		rs17065783	A	G	A	G	-0.059133	-0.0254072	0.442347	0.0330722	0.0122235	1.79e-06	18028	0.00129645	23.4002
		rs1980561	A	G	A	G	-0.0485289	-0.00800419	0.741006	0.0242169	0.0109284	8.95e-06	18028	0.00109262	19.717
		rs35233670	T	C	T	C	-0.0473576	0.0171927	0.47675	0.0241627	0.010602	7.91e-06	18024	0.0011058	19.9507
		rs35961441	A	C	A	C	0.0915257	-0.0323621	0.606035	0.0627487	0.0207306	8.37e-06	16374	0.00118903	19.4899
		rs6953849	A	G	A	G	0.0718149	0.00440946	0.888571	0.0314708	0.0150724	2.44e-06	18028	0.00125768	22.6994
		rs7330827	T	C	T	C	-0.103842	-0.0793156	0.12213	0.0513072	0.0237355	8.05e-06	13754	0.00138968	19.1375
		rs864093	A	C	A	C	-0.0527939	-0.0197756	0.503538	0.0295628	0.0117499	9.6e-06	18027	0.00111863	20.1859
	40													#DIV/0!	#DIV/0!
duodenal ulcer	family.Prevotellaceae.id.960	rs10131942	C	G	C	G	0.0701212	-0.0222369	0.497629	0.032787	0.0158326	8.61e-06	14871	0.00131729	19.6126
		rs12057990	C	T	C	T	0.0589878	-0.0295057	0.274677	0.0270111	0.0132268	8.97e-06	14867	0.00133601	19.8863
		rs12118202	T	C	T	C	-0.0751986	-0.0295002	0.347966	0.031432	0.0147265	5.54e-07	14869	0.00175056	26.0712
		rs13069367	A	C	A	C	-0.0539768	0.0260601	0.292479	0.0247556	0.0119687	7.39e-06	14860	0.0013668	20.3357
		rs148376875	T	G	T	G	0.084515	-0.0560344	0.0964984	0.0337135	0.0179163	2.08e-06	14289	0.00155486	22.2489
		rs2206482	T	G	T	G	-0.0569105	-0.00110666	0.96431	0.0247319	0.0117486	1.3e-06	14808	0.00158207	23.4612
		rs2278540	G	A	G	A	0.0554249	-0.0413743	0.100364	0.0251808	0.0123265	8.44e-06	14847	0.00135989	20.215
		rs34071565	T	A	T	A	-0.1567	0.055666	0.267834	0.0502371	0.0347882	5.6e-06	8136	0.0024876	20.2846
		rs34660375	A	G	A	G	-0.0805894	-0.0243238	0.478554	0.0343251	0.0178291	7.4e-06	14289	0.00142782	20.4284
		rs3758087	T	C	T	C	0.0564199	0.0152499	0.57289	0.0270483	0.0124655	8.61e-06	14871	0.00137565	20.4827
		rs3860225	A	G	A	G	0.083936	-0.00972661	0.816851	0.041998	0.0167936	5.5e-07	14871	0.00167703	24.9776
		rs4493272	T	C	T	C	-0.0604992	-0.0347363	0.152066	0.0242526	0.0118027	3.02e-07	14867	0.00176419	26.271
		rs4685827	T	C	T	C	-0.0679529	0.0699543	0.0136188	0.0283541	0.0145407	2.77e-06	14867	0.00146684	21.8366
		rs7252711	A	G	A	G	-0.0740876	0.0311783	0.423217	0.0389313	0.0161926	5.57e-06	14540	0.0014377	20.9314
		rs7975087	C	A	C	A	-0.0601448	0.001872	0.953228	0.031916	0.0135454	7.59e-06	14871	0.00132403	19.713
		rs912860	G	A	G	A	-0.229046	-0.19304	0.014772	0.0791822	0.0483124	9.3e-07	3479	0.00641915	22.4636
		rs9586501	G	A	G	A	0.0592681	0.0379659	0.166231	0.0274237	0.0127329	2.59e-06	14868	0.00145513	21.6634
		rs9958960	G	A	G	A	-0.0914807	0.0539874	0.107447	0.0335372	0.0173611	1.06e-07	14061	0.00197074	27.7614
														#DIV/0!	#DIV/0!
duodenal ulcer	family.Rhodospirillaceae.id.2717	rs1035406	G	A	G	A	-0.11354	0.0760206	0.044212	0.0377821	0.0250863	5.84e-06	8483	0.00240896	20.4797
		rs11591293	G	T	G	T	0.0743184	0.0039336	0.872268	0.0244659	0.0158724	2.67e-06	8500	0.00257258	21.9182
		rs12977163	G	C	G	C	0.0730951	-0.00999472	0.688559	0.0249362	0.0163491	7.63e-06	8044	0.0024788	19.984
		rs13336560	C	T	C	T	-0.0701719	0.0343739	0.16246	0.0246082	0.0158061	9.17e-06	8010	0.00245457	19.7045
		rs1549633	A	C	A	C	0.0999312	0.0491759	0.194014	0.0378627	0.0218634	4.7e-06	8010	0.00260138	20.8862
		rs1923415	A	G	A	G	-0.0999238	-0.0602169	0.156036	0.0424502	0.0227326	9.64e-06	8501	0.00226769	19.3169
		rs3754624	C	T	C	T	0.0971389	0.01526	0.62955	0.0316361	0.0200064	1.71e-06	8496	0.00276714	23.5693
		rs4278423	T	C	T	C	0.107529	0.0867613	0.0809916	0.049721	0.0235725	3.12e-06	8501	0.0024418	20.8037
		rs4822789	G	C	G	C	0.0734321	0.0190449	0.44262	0.0248052	0.0160521	7.01e-06	8492	0.00245826	20.9221
		rs61933850	G	A	G	A	0.164808	-0.0203658	0.565921	0.0354763	0.0360647	7.23e-06	6830	0.00304823	20.877
		rs6679026	T	C	T	C	0.111984	0.0387975	0.337218	0.0404277	0.0251088	9.95e-06	8497	0.00233549	19.8864
		rs7001029	C	T	C	T	0.117366	-0.0370757	0.376337	0.0419092	0.0261324	5.35e-06	8044	0.00250129	20.1658
		rs72714493	A	G	A	G	0.0816858	0.0324265	0.340345	0.0340085	0.0180791	7.35e-06	8497	0.00239679	20.4097
		rs74354280	C	T	C	T	-0.0911896	-0.0388265	0.150417	0.0269992	0.0204907	6.67e-06	8501	0.00232432	19.8004
		rs76784716	A	G	A	G	0.136049	-0.0486425	0.205845	0.0384503	0.0285767	1.49e-06	8498	0.00266008	22.6603
		rs9813022	A	G	A	G	-0.0842444	0.016781	0.502007	0.0249964	0.0163583	2.53e-07	8498	0.00311125	26.5156
														#DIV/0!	#DIV/0!
duodenal ulcer	family.Rikenellaceae.id.967	rs10217435	C	T	C	T	-0.0883756	-0.0334605	0.33855	0.0349627	0.0197506	6.51e-06	17679	0.00113124	20.0195
		rs10832801	A	C	A	C	-0.0534763	0.0165156	0.540431	0.0269791	0.0122666	7.5e-06	17199	0.0011038	19.003
		rs1939881	G	A	G	A	-0.105589	-0.0463045	0.375821	0.0522846	0.0206213	5.64e-07	17434	0.00150162	26.2157
		rs2447496	G	A	G	A	-0.0549203	0.0152983	0.577547	0.0274668	0.0121904	6.09e-06	17199	0.00117872	20.2944
		rs2833282	G	A	G	A	0.0711137	0.00659381	0.846302	0.0340169	0.0156966	4.31e-06	17680	0.0011596	20.5232
		rs36021379	A	G	A	G	-0.0656005	-0.0480892	0.147763	0.0332228	0.0144903	7.2e-06	17199	0.00119026	20.4932
		rs4264350	T	C	T	C	-0.0526393	-0.00846951	0.727282	0.0242859	0.0108555	1.35e-06	17668	0.0013291	23.5111
		rs4783173	C	G	C	G	0.0481514	0.0571292	0.0213501	0.0248201	0.0110006	7.06e-06	17086	0.00112011	19.1574
		rs59663348	G	A	G	A	0.0570915	-0.00364205	0.896897	0.0281061	0.0125048	6.12e-06	17678	0.00117774	20.8422
		rs62532512	C	A	C	A	-0.0504257	-0.0147471	0.5471	0.0244923	0.0107399	2.76e-06	17672	0.00124587	22.042
		rs67281112	G	C	G	C	0.0635814	-0.0164656	0.584031	0.0300739	0.0137451	3.63e-06	17199	0.00124256	21.395
		rs6744030	C	T	C	T	0.0696747	-0.0532764	0.0728635	0.0297022	0.0157103	9.32e-06	17564	0.00111859	19.6667
		rs6837275	A	G	A	G	0.0570355	-0.000736506	0.977803	0.0264709	0.011887	1.45e-06	17199	0.00133679	23.0195
		rs74474130	T	G	T	G	0.137747	0.0967488	0.138288	0.0652739	0.0295688	3.61e-06	11055	0.00195925	21.6981
		rs77885767	C	T	C	T	-0.156209	0.122781	0.0325207	0.0574291	0.0336482	2.85e-06	8478	0.00253568	21.5471
		rs9389714	C	T	C	T	-0.0636841	0.0369432	0.384994	0.0425255	0.0143416	8.79e-06	17680	0.00111405	19.7161
		rs9578457	G	A	G	A	-0.141478	-0.0434648	0.444223	0.0568106	0.0315848	3.99e-06	9400	0.00212996	20.0601
		rs9603208	G	T	G	T	0.0821173	-0.0125961	0.755865	0.0405128	0.0159596	1.92e-07	17680	0.00149519	26.4715
														#DIV/0!	#DIV/0!
duodenal ulcer	family.Ruminococcaceae.id.2050	rs10093275	C	T	C	T	0.0534595	0.0264236	0.304329	0.0257241	0.011677	5.35e-06	18335	0.00114186	20.9576
		rs10166469	T	C	T	C	-0.053336	0.0576394	0.0372855	0.0276763	0.0120209	8.52e-06	18314	0.00107378	19.6843
		rs1158100	A	G	A	G	-0.0490539	0.0239381	0.326228	0.0243833	0.0109865	8.61e-06	18333	0.00108624	19.9335
		rs1612733	T	C	T	C	0.108708	-0.0446739	0.401133	0.0532086	0.0238006	4.22e-06	15016	0.00138737	20.8589
		rs17376049	T	C	T	C	0.0848534	0.0234652	0.545121	0.0387799	0.0172114	7.3e-07	18333	0.00132403	24.303
		rs2113833	T	C	T	C	0.169146	0.0481808	0.474358	0.0673474	0.0355009	1.14e-06	4140	0.00545343	22.69
		rs2426816	T	A	T	A	-0.0480152	-0.0118927	0.622704	0.0241711	0.0106011	6.04e-06	17774	0.00115284	20.5118
		rs3009418	C	A	C	A	0.0927607	-0.06561	0.254851	0.0576211	0.0210123	8.69e-06	16407	0.00118641	19.4862
		rs499272	G	C	G	C	0.0706431	0.0576474	0.111859	0.0362586	0.016046	9.29e-06	17854	0.00108443	19.3802
		rs55793120	T	C	T	C	0.13822	0.021933	0.668793	0.0512687	0.0266152	1.44e-07	12405	0.00216942	26.9658
		rs56199908	T	C	T	C	-0.199327	-0.0310418	0.560027	0.0532631	0.0410444	1.66e-06	5618	0.00418044	23.5759
		rs76724913	T	G	T	G	0.0901053	-0.00722338	0.860204	0.0410152	0.0203104	9.6e-06	17516	0.00112238	19.6794
														#DIV/0!	#DIV/0!
duodenal ulcer	family.Streptococcaceae.id.1850	rs10028567	C	T	C	T	-0.0934027	0.0103332	0.780975	0.0371631	0.0190343	3.72e-06	16549	0.00145291	24.0763
		rs11110281	T	C	T	C	-0.130554	0.0201202	0.718984	0.0559178	0.0225943	1.4e-08	15316	0.00217516	33.3831
		rs16950051	A	G	A	G	0.107008	-0.03739	0.450422	0.0495421	0.0236973	5.34e-06	14431	0.00141098	20.3878
		rs2370083	G	T	G	T	-0.0842751	-0.0451442	0.360069	0.0493254	0.0184509	4.26e-06	16516	0.00126156	20.8597
		rs2952251	A	G	A	G	-0.0639298	0.0237176	0.410643	0.0288268	0.0126525	3.72e-07	16612	0.0015345	25.5272
		rs35344081	G	A	G	A	0.0609349	-0.020051	0.464572	0.0274168	0.0129703	2.64e-06	16624	0.00132592	22.0688
		rs395407	G	C	G	C	-0.0826855	-0.0206895	0.535471	0.0333876	0.0172536	1.33e-06	16088	0.00142553	22.9639
		rs57646748	G	A	G	A	-0.088021	-0.0213453	0.734729	0.0629947	0.019876	7.88e-06	16160	0.00121213	19.6093
		rs6563952	G	C	G	C	0.0801931	-0.029992	0.473402	0.0418324	0.0178576	8.71e-06	16627	0.0012114	20.164
		rs6806351	T	C	T	C	-0.0619209	-0.00377747	0.897465	0.0293136	0.0135744	6.94e-06	16198	0.00128297	20.8056
		rs76717940	T	A	T	A	0.150606	-0.0178961	0.733255	0.0525121	0.0334079	3.09e-06	7720	0.00262558	20.3175
		rs77968078	G	A	G	A	-0.0993013	-0.0194748	0.700697	0.0506654	0.0224788	7.93e-06	15519	0.0012559	19.5123
		rs7916711	A	G	A	G	0.0959639	0.0302004	0.388991	0.0350576	0.021545	6.33e-06	15515	0.00127707	19.8365
		rs957755	T	G	T	G	-0.0642449	-0.00608554	0.861544	0.0348924	0.0142702	7.42e-06	16627	0.00121751	20.2658
														#DIV/0!	#DIV/0!
duodenal ulcer	family.Veillonellaceae.id.2172	rs111810795	C	T	C	T	-0.0867108	0.0731847	0.0714595	0.0406009	0.0180573	1.73e-06	15605	0.00147548	23.056
		rs114889439	A	G	A	G	-0.253809	0.037756	0.563729	0.0653996	0.0539169	6.19e-06	3268	0.00673516	22.1462
		rs12186441	G	A	G	A	0.208096	0.0314161	0.598461	0.0596568	0.0453999	4.53e-06	5236	0.00399649	21.0015
		rs12668619	A	G	A	G	0.055301	0.0498174	0.0534146	0.0257914	0.0117654	2.57e-06	15971	0.00138141	22.0902
		rs12741784	C	T	C	T	-0.0621452	-0.00583787	0.832428	0.0275906	0.0119266	1.28e-07	15867	0.00170822	27.1473
		rs1442060	G	A	G	A	-0.0514024	0.0101986	0.675797	0.0243865	0.0112125	4.51e-06	15976	0.00131379	21.0141
		rs1447205	G	C	G	C	-0.0520689	-0.0271819	0.281396	0.0252341	0.0115656	7.35e-06	15971	0.00126748	20.266
		rs1693340	T	C	T	C	0.0818934	-0.0956736	0.0401495	0.04662	0.018245	9.25e-06	15058	0.00133617	20.1443
		rs2175069	A	G	A	G	-0.0526752	-0.00504839	0.840097	0.0250206	0.0114886	4.64e-06	15976	0.00131412	21.0194
		rs2561116	T	G	T	G	-0.083617	0.0824654	0.111551	0.0518239	0.0187159	7.89e-06	15976	0.00124783	19.9578
		rs2585520	G	T	G	T	-0.0904972	0.129588	0.0386857	0.0626782	0.0200428	5.27e-06	15501	0.00131348	20.3844
		rs4263802	G	A	G	A	0.050942	0.0213529	0.405074	0.0256462	0.0114921	7.45e-06	15976	0.00122843	19.647
		rs4461038	A	G	A	G	-0.0554965	0.0356627	0.180247	0.0266141	0.0119467	3.73e-06	15973	0.00134915	21.5764
		rs4797169	T	C	T	C	0.0587799	-0.0555327	0.0505301	0.0283989	0.0128297	4.49e-06	15974	0.00131233	20.9881
		rs61264131	A	C	A	C	0.202367	0.0411972	0.318294	0.041281	0.0464388	6.75e-06	3075	0.0061376	18.9773
		rs6692542	A	G	A	G	0.0534397	0.00730517	0.774075	0.0254493	0.0118254	8.68e-06	15976	0.00127666	20.4195
		rs6909981	C	T	C	T	-0.0638697	0.0482371	0.187694	0.0366145	0.0141765	5.48e-06	15976	0.00126891	20.2953
		rs75768969	C	G	C	G	-0.0703773	0.0738589	0.0885625	0.0433691	0.0156855	7.19e-06	15975	0.00125858	20.1287
		rs79535861	A	C	A	C	0.100666	0.0171219	0.685622	0.0422969	0.0207016	1.58e-06	15061	0.00156757	23.643
		rs9345168	C	A	C	A	0.0509102	0.00763522	0.753722	0.0243365	0.0113253	8.49e-06	15976	0.00126326	20.2049
														#DIV/0!	#DIV/0!
duodenal ulcer	family.Verrucomicrobiaceae.id.4036	rs11184341	G	C	G	C	0.0655301	-0.000322481	0.990492	0.0270618	0.014223	4.14e-06	11864	0.00178603	21.2238
		rs111862613	T	C	T	C	0.0907065	-0.0550615	0.0890307	0.032379	0.0196746	3.73e-06	11621	0.00182569	21.2515
		rs117107102	A	G	A	G	0.204683	0.00180601	0.974718	0.0569861	0.0431573	2.92e-06	4975	0.00450094	22.4844
		rs11729256	T	C	T	C	0.0749798	0.0281085	0.382624	0.032195	0.0150177	6.73e-07	11861	0.00209725	24.9235
		rs12908520	G	A	G	A	0.0619104	-0.0153136	0.530562	0.0244178	0.0130946	2.15e-06	11863	0.00188075	22.3496
		rs2602429	C	T	C	T	0.0745516	-0.0306473	0.2685	0.0276969	0.0156195	2.7e-06	11690	0.001945	22.7775
		rs4242783	G	A	G	A	0.0687992	0.0180529	0.50368	0.0269967	0.0147694	2.75e-06	11690	0.00185278	21.6955
		rs4936098	A	G	A	G	0.0648691	-0.0279852	0.269496	0.0253438	0.0135928	1.13e-06	11858	0.00191696	22.7711
		rs61779207	G	A	G	A	-0.0758811	-0.00451708	0.877556	0.0293188	0.0167762	6.63e-06	11591	0.00176195	20.4553
		rs74542928	T	C	T	C	0.112124	0.111718	0.0467337	0.0561761	0.0236422	1.65e-06	11216	0.00200131	22.4877
		rs9349825	A	G	A	G	-0.0704354	0.0223729	0.469456	0.0309289	0.0147128	2.51e-06	11858	0.00192904	22.9149
		rs941682	G	A	G	A	-0.0631526	-0.0102979	0.703667	0.0270731	0.0143767	9.58e-06	11809	0.00163132	19.2925
														#DIV/0!	#DIV/0!
duodenal ulcer	family.Victivallaceae.id.2255	rs11671100	A	C	A	C	-0.160034	0.00445816	0.882767	0.0302325	0.0349472	4.08e-06	3331	0.00625606	20.9575
		rs11764871	G	T	G	T	0.127099	0.00166457	0.949526	0.0262959	0.025656	7.49e-07	3909	0.00623912	24.5293
		rs2546105	A	T	A	T	0.126643	0.0262623	0.348901	0.0280364	0.0257111	1.03e-06	3917	0.00615589	24.2496
		rs2944282	T	C	T	C	-0.124197	-0.0315865	0.24059	0.0269162	0.0257026	1.57e-06	3555	0.00652505	23.3358
		rs34962571	A	C	A	C	-0.186945	-0.00710322	0.860916	0.0405417	0.0418412	6.25e-06	3237	0.00612928	19.9505
		rs4396289	C	T	C	T	-0.152918	0.00240446	0.946205	0.0356358	0.0288525	1.54e-07	3913	0.00712739	28.0753
		rs61702987	T	C	T	C	0.145501	-0.0274766	0.477318	0.0386656	0.0300007	3.08e-06	3906	0.00598591	23.5097
		rs62570196	C	T	C	T	-0.246101	0.0175057	0.769084	0.0596296	0.0483077	2.7e-07	3091	0.00832655	25.9367
		rs6545794	A	G	A	G	-0.197786	-0.0280301	0.450654	0.0371591	0.0410495	5.97e-07	3916	0.00589336	23.2034
		rs7077363	G	A	G	A	0.148942	-0.0633959	0.0527339	0.0327274	0.0318366	2.83e-06	3912	0.00556365	21.8756
		rs7314815	G	A	G	A	0.101088	-0.0540824	0.0263937	0.0243574	0.0225594	6.4e-06	3912	0.00510649	20.0688
		rs7627405	C	T	C	T	-0.134158	0.0400344	0.187888	0.0304016	0.0301427	8.19e-06	3555	0.00554134	19.7981
		rs7860510	G	C	G	C	0.164855	0.0450666	0.321355	0.0454448	0.0375128	9.6e-06	3912	0.00491258	19.303
														#DIV/0!	#DIV/0!
duodenal ulcer	genus..Clostridiuminnocuumgroup.id.14397	rs10506058	A	G	A	G	0.0997048	-0.0124088	0.612176	0.0244764	0.0221926	8.92e-06	4163	0.00482514	20.1748
		rs1942371	G	A	G	A	-0.157938	0.0838332	0.0235001	0.037009	0.034187	4.06e-06	3971	0.00534594	21.3321
		rs1948423	T	A	T	A	-0.108859	0.0280793	0.269487	0.0254285	0.023425	3.49e-06	4165	0.00515834	21.5855
		rs40656	C	T	C	T	0.142664	-0.0169537	0.576454	0.0303519	0.0311021	8.62e-06	4048	0.00517082	21.0299
		rs4869133	G	A	G	A	-0.180591	-0.0261141	0.414062	0.0319725	0.0409505	7.24e-06	3735	0.00517994	19.4374
		rs61267978	T	C	T	C	0.14708	0.0892114	0.0162372	0.0371166	0.0320875	5.59e-06	4165	0.00501918	21.0002
		rs6577484	G	A	G	A	0.160425	0.0471912	0.233405	0.0396021	0.0360857	8.41e-06	3858	0.00509671	19.7536
		rs6890185	T	C	T	C	0.113424	0.0127204	0.622844	0.0258638	0.0233137	1.12e-06	4166	0.00564942	23.6579
		rs71564433	T	A	T	A	-0.126746	-0.0239415	0.43178	0.0304542	0.0274657	7.8e-06	4164	0.00508817	21.2853
		rs77845139	A	G	A	G	-0.114993	0.0205499	0.462787	0.0279871	0.0257186	8.41e-06	4048	0.00491436	19.9817
														#DIV/0!	#DIV/0!
duodenal ulcer	genus..Eubacteriumbrachygroup.id.11296	rs112617308	T	C	T	C	-0.170873	0.0222181	0.596144	0.0419247	0.0362844	2.38e-06	4001	0.00551239	22.1662
		rs12151423	A	G	A	G	0.101329	-0.0115466	0.632496	0.0241452	0.0227324	9.27e-06	3854	0.00512893	19.8585
		rs13139592	T	C	T	C	-0.145997	0.022279	0.532765	0.0357155	0.0327192	7.97e-06	3842	0.00515558	19.9
		rs1384962	A	G	A	G	0.120888	0.0181311	0.487495	0.0261142	0.0266264	6.99e-06	4001	0.00512557	20.6028
		rs2913110	C	T	C	T	0.105143	-0.0259748	0.30494	0.0253191	0.022942	4.56e-06	4001	0.00522224	20.9934
		rs4862235	G	A	G	A	0.104806	-0.0101525	0.676955	0.0243687	0.0225751	3.73e-06	4000	0.00535945	21.5425
		rs62348779	T	C	T	C	-0.201481	-0.0591334	0.193785	0.0455061	0.043286	3.78e-06	3827	0.00562938	21.6543
		rs6591893	G	A	G	A	0.108225	-0.0256912	0.313658	0.0254981	0.0240319	7.34e-06	3999	0.00504586	20.2706
		rs720439	A	G	A	G	-0.111927	0.0139688	0.619829	0.0281577	0.0251252	7.03e-06	4001	0.00493551	19.835
		rs73199919	T	C	T	C	-0.236717	-0.0105535	0.851069	0.0562089	0.0531335	8.16e-06	3008	0.00655522	19.835
		rs9613196	T	A	T	A	-0.238718	-0.0360929	0.55163	0.0606279	0.0528561	4.99e-06	3004	0.00674439	20.3841
														#DIV/0!	#DIV/0!
duodenal ulcer	genus..Eubacteriumcoprostanoligenesgroup.id.11375	rs1020520	T	G	T	G	-0.0590705	0.00195412	0.953921	0.0338182	0.0132929	8.89e-06	17371	0.00113549	19.7448
		rs10444197	A	G	A	G	-0.0505823	-0.0423555	0.0950408	0.0253719	0.0113455	5.98e-06	17380	0.00114236	19.8745
		rs11052069	T	C	T	C	0.0477832	0.0062556	0.796762	0.0242898	0.0107833	9.38e-06	17380	0.00112851	19.6333
		rs11720857	C	T	C	T	0.0630776	0.00712423	0.822048	0.0316757	0.0144485	9.26e-06	16960	0.00112251	19.057
		rs12906958	C	T	C	T	-0.0533159	0.00405268	0.878796	0.0265758	0.0115935	4.35e-06	17380	0.00121537	21.1464
		rs17159861	C	T	C	T	0.0962228	-0.0230938	0.557273	0.039349	0.0168388	1.04e-08	17380	0.00187528	32.6499
		rs2644213	G	A	G	A	0.0538845	-0.0168469	0.523463	0.0264051	0.0121245	9.86e-06	17380	0.00113517	19.7494
		rs4076415	T	G	T	G	0.0515152	-0.00566034	0.821796	0.0251307	0.0110294	1.99e-06	16960	0.00128464	21.8129
		rs4717831	A	T	A	T	0.0786783	-0.025043	0.468688	0.0345605	0.0174038	9.18e-06	16854	0.00121113	20.4348
		rs62024432	C	T	C	T	-0.0769698	-0.0195604	0.635659	0.0412861	0.0172101	7.5e-06	17271	0.00115678	19.9996
		rs6762473	C	A	C	A	0.0521584	0.0217916	0.391646	0.0254386	0.0112353	4.26e-06	17377	0.00123871	21.5493
		rs76898927	G	A	G	A	0.123055	-0.00311024	0.953448	0.0532775	0.0266375	4.79e-06	12197	0.00174663	21.3374
		rs9648214	T	C	T	C	-0.0828719	-0.0239121	0.576642	0.0428304	0.016431	2.52e-07	17379	0.0014616	25.4354
														#DIV/0!	#DIV/0!
duodenal ulcer	genus..Eubacteriumeligensgroup.id.14372	rs158115	G	C	G	C	0.0915271	0.0662506	0.068481	0.0363649	0.0190611	9.74e-06	14678	0.00156839	23.0539
		rs182318	G	A	G	A	-0.0824941	-0.0560437	0.206848	0.0443988	0.0195615	8.4e-06	14777	0.00120208	17.7821
		rs2200429	A	G	A	G	-0.0888825	0.014344	0.725043	0.0407816	0.0198479	5.3e-06	14761	0.00135674	20.0514
		rs265534	T	G	T	G	-0.0563756	-0.000865586	0.971587	0.0243018	0.0120127	2.27e-06	14776	0.00148832	22.0212
		rs4583233	A	C	A	C	0.0670205	0.00658219	0.805895	0.0267867	0.0128122	2.84e-07	14327	0.00190627	27.3595
		rs56080211	C	T	C	T	0.123093	-0.0211798	0.644156	0.0458541	0.0282743	9.14e-06	10699	0.00176835	18.9496
		rs6923695	T	G	T	G	0.103268	-0.0198586	0.682736	0.0485858	0.0229524	4.87e-06	12891	0.00156784	20.2396
		rs72839198	C	G	C	G	0.155659	-0.0596579	0.159073	0.0423647	0.0375612	3.14e-06	4926	0.00347427	17.1669
		rs74606150	C	G	C	G	-0.196454	0.0969521	0.112538	0.0610957	0.042565	4.25e-06	5381	0.00394309	21.2938
														#DIV/0!	#DIV/0!
duodenal ulcer	genus..Eubacteriumfissicatenagroup.id.14373	rs10147907	T	G	T	G	0.172263	0.0502301	0.27514	0.0460277	0.039601	8.27e-06	3833	0.0049124	18.9123
		rs11818408	G	A	G	A	0.10585	-0.0130744	0.597672	0.0247738	0.0237114	8.2e-06	3590	0.00552041	19.9172
		rs11876297	T	C	T	C	0.131469	0.0261661	0.339088	0.0273713	0.0281712	2.67e-06	3396	0.00637228	21.7662
		rs151257695	A	G	A	G	0.20951	0.0423831	0.365982	0.0468827	0.0454847	3.1e-06	3587	0.0058801	21.2049
		rs1768152	T	C	T	C	0.139489	-0.0435198	0.272097	0.0396267	0.0316186	8.7e-06	3590	0.005392	19.4514
		rs2733072	G	A	G	A	0.109644	0.0156906	0.518141	0.0242808	0.0228306	1.49e-06	3833	0.00598126	23.0521
		rs3771393	C	T	C	T	0.130842	0.0393988	0.199039	0.0306773	0.0266671	7.38e-07	3792	0.00630853	24.0611
		rs6934739	A	G	A	G	0.111463	0.0139306	0.58761	0.0256878	0.0252788	9.75e-06	3831	0.00504941	19.4323
		rs7104872	G	A	G	A	0.138612	-0.0114185	0.765283	0.0382463	0.0291906	2.73e-06	3829	0.00585437	22.5366
														#DIV/0!	#DIV/0!
duodenal ulcer	genus..Eubacteriumhalliigroup.id.11338	rs10501370	C	T	C	T	-0.115589	-0.0420201	0.400895	0.0500225	0.0252489	5.42e-06	13824	0.00151376	20.9549
		rs10798999	C	T	C	T	0.0601661	0.0164655	0.547674	0.0273854	0.0126752	2.61e-06	16561	0.00135867	22.5288
		rs117748144	T	C	T	C	-0.126582	-0.0176825	0.747486	0.0549222	0.028712	7.86e-06	10861	0.00178637	19.4329
		rs13116360	T	C	T	C	0.154124	-0.00503365	0.91817	0.0489944	0.0297185	2.94e-07	10323	0.00259868	26.8908
		rs17074066	T	C	T	C	-0.0813986	0.0224748	0.790546	0.0846185	0.0189272	9.35e-06	15804	0.00116892	18.4929
		rs17474256	G	A	G	A	0.0810805	-0.00571613	0.888232	0.0406722	0.0184573	9.45e-06	16460	0.001171	19.2949
		rs281379	A	G	A	G	-0.0499523	-0.0760199	0.00179697	0.0243506	0.0112153	9.33e-06	16130	0.00122835	19.8352
		rs28584818	A	G	A	G	0.126115	0.0513909	0.250764	0.0447462	0.0268627	4.43e-06	11095	0.00198265	22.0372
		rs60254196	A	G	A	G	-0.0522832	0.0327476	0.178031	0.0243144	0.0111865	2.7e-06	16238	0.00134344	21.8415
		rs630939	C	T	C	T	-0.0508914	0.015345	0.530003	0.0244347	0.0114352	9.16e-06	16238	0.00121826	19.8037
		rs6550770	T	C	T	C	-0.198087	-0.0266529	0.658391	0.0602821	0.0443545	4.82e-06	4279	0.00463956	19.9359
		rs74018587	C	T	C	T	0.208943	-0.0714411	0.251037	0.0622399	0.043822	3.7e-06	3039	0.00742512	22.7188
		rs78056098	G	T	G	T	-0.0507411	-0.00479331	0.849073	0.025188	0.0113758	8.29e-06	16568	0.0011994	19.8931
		rs949971	T	G	T	G	-0.0540164	0.0284753	0.268454	0.0257315	0.0116101	3.29e-06	16566	0.00130496	21.6436
														#DIV/0!	#DIV/0!
duodenal ulcer	genus..Eubacteriumnodatumgroup.id.11297	rs10263623	C	T	C	T	0.193496	-0.0414528	0.502065	0.0617552	0.0439023	8.91e-06	3080	0.0062674	19.4127
		rs10458299	T	C	T	C	-0.187753	0.0239772	0.598165	0.0454939	0.041969	8.37e-06	3271	0.00608115	20.0009
		rs11006576	A	G	A	G	-0.110167	0.0132002	0.588142	0.0243757	0.024593	7.99e-06	3295	0.00605327	20.0548
		rs113893692	C	T	C	T	-0.185107	-0.0181173	0.624974	0.037064	0.0403573	5.76e-06	3195	0.00654155	21.0247
		rs34297067	A	G	A	G	-0.186907	0.0120901	0.722419	0.0340347	0.0341475	6.6e-08	3271	0.00907593	29.941
		rs61841040	G	T	G	T	0.160621	0.0389959	0.198691	0.0303401	0.0341609	3.56e-06	3295	0.00666479	22.0944
		rs6818880	A	G	A	G	-0.110081	0.0436412	0.0732555	0.0243638	0.0245964	7.83e-06	3291	0.00604942	20.0176
		rs77910827	C	T	C	T	0.201788	-0.0374749	0.33774	0.0390916	0.0413568	9.05e-07	3271	0.00722551	23.7921
		rs7827125	C	T	C	T	0.1223	0.00540224	0.841078	0.0269418	0.0271331	7.17e-06	3294	0.00612996	20.3043
[truncated: 1,891 more rows]

## Sheet: Sheet5
Summary results of MR (Target GM on GU) (P<1×10-5)
[truncated: 28 more rows]

[truncated: 7 more sheets: Sheet6, Sheet7, Sheet8, Sheet9, Sheet10, Sheet11, Sheet12]
